# Supplementary material for: 2-Hy­droxy-N′-(4-hy­droxy-3-nitro­benzyl­idene)benzohydrazide
Source: Acta Crystallogr Sect E Struct Rep Online. 2011 Jan 8;67(Pt 2):o301. doi: 10.1107/S1600536811000201 (PMC3051712; doi:10.1107/S1600536811000201)
Supplement: Supplementary file 2 [file e-67-0o301-Isup2.hkl]

# 
# h,k,l, Fc-squared, Fo-squared, sigma(Fo-squared) and status flag 
# 
data_I
_shelx_title ' A in   P2/c' 
_shelx_refln_list_code          4 
_shelx_F_calc_maximum      498.28 
_exptl_crystal_F_000      1248.00 
_reflns_d_resolution_high  0.7829 
 
loop_ 
 _symmetry_equiv_pos_as_xyz 
 'x, y, z' 
 '-x, y, -z+1/2' 
 '-x, -y, -z' 
 'x, -y, z-1/2' 
 
_cell_length_a    13.7690 
_cell_length_b    13.0890 
_cell_length_c    19.9990 
_cell_angle_alpha  90.000 
_cell_angle_beta  131.426 
_cell_angle_gamma  90.000 
 
_shelx_F_squared_multiplier     1.000 
 
loop_ 
 _refln_index_h 
 _refln_index_k 
 _refln_index_l 
 _refln_F_squared_calc 
 _refln_F_squared_meas 
 _refln_F_squared_sigma 
 _refln_observed_status 
   1   0   0     1271.64      966.48     29.96 o 
   2   0   0     3160.23     2452.85    103.86 o 
   3   0   0     2228.53     1694.64     99.66 o 
   4   0   0      245.30      205.47     16.42 o 
   5   0   0        3.25       14.53     12.09 o 
   6   0   0       33.59       16.41      8.69 o 
   7   0   0        9.63       14.96      9.91 o 
   8   0   0      211.77      322.26     39.96 o 
   9   0   0        1.55       -1.58     13.26 o 
  10   0   0       10.05       14.19     14.75 o 
  11   0   0       15.56       13.38     43.27 o 
  12   0   0       70.54       81.97     29.02 o 
  13   0   0       16.72       24.95     30.04 o 
   0   1   0        4.50        1.83      2.14 o 
   1   1   0      582.04      551.94     11.81 o 
   2   1   0       10.01        1.89      2.43 o 
   3   1   0       53.72       63.27      6.62 o 
   4   1   0        8.18       13.98      4.56 o 
   5   1   0      619.40      509.75     19.47 o 
   6   1   0      156.14      138.96     11.02 o 
   7   1   0      255.25      260.92     15.54 o 
   8   1   0      163.66      152.66     16.34 o 
   9   1   0        2.00        2.17     11.69 o 
  10   1   0       16.07       20.88     10.78 o 
  11   1   0       69.04       74.59     14.21 o 
  12   1   0        3.68       65.88     20.14 o 
  13   1   0       11.35      121.17     35.64 o 
   0   2   0    10961.86    11287.85    263.59 o 
   1   2   0    38115.26    37737.15    617.12 o 
   2   2   0     8428.97     8586.09    157.44 o 
   3   2   0        1.01       -2.63      3.33 o 
   4   2   0       40.30       44.39      6.32 o 
   5   2   0      258.81      257.90     17.93 o 
   6   2   0      583.76      489.34     18.98 o 
   7   2   0       57.53       48.52     10.61 o 
   8   2   0        5.75        8.94      8.55 o 
   9   2   0       25.50       24.73     12.79 o 
  10   2   0       27.27       28.10     11.50 o 
  11   2   0       21.40       39.23     16.98 o 
  12   2   0        4.47       63.88     20.51 o 
  13   2   0       14.79      100.55     33.60 o 
   0   3   0     1844.18     1705.63     43.13 o 
   1   3   0      124.55      113.68      7.11 o 
   2   3   0     1107.99     1044.14     20.93 o 
   3   3   0     1226.86     1139.80     25.56 o 
   4   3   0      429.66      402.68     15.24 o 
   5   3   0      241.67      245.06     13.39 o 
   6   3   0      141.28      162.93     16.20 o 
   7   3   0      129.24      120.76     12.45 o 
   8   3   0        2.34        8.47      9.04 o 
   9   3   0       21.17       20.28     12.47 o 
  10   3   0      180.15      146.68     16.47 o 
  11   3   0       34.99       53.61     13.48 o 
  12   3   0       35.14       89.41     36.02 o 
   0   4   0    11839.29    11127.64    312.85 o 
   1   4   0     1665.11     1541.93     28.91 o 
   2   4   0      450.45      474.89     12.17 o 
   3   4   0     2317.95     2216.17     41.36 o 
   4   4   0     1118.18     1059.63     29.28 o 
   5   4   0        0.78       12.13      5.21 o 
   6   4   0      613.59      625.12     20.80 o 
   7   4   0        0.80        3.32      7.98 o 
   8   4   0        8.43       15.85     10.26 o 
   9   4   0       61.00       59.86     12.93 o 
  10   4   0       20.27       29.66     12.57 o 
  11   4   0      113.34      153.53     18.13 o 
  12   4   0        9.97       58.73     20.48 o 
   0   5   0    10966.61    11432.61    269.27 o 
   1   5   0      764.57      693.80     18.28 o 
   2   5   0      266.24      240.99      8.87 o 
   3   5   0        5.61        4.83      3.38 o 
   4   5   0      310.05      304.08     13.40 o 
   5   5   0      512.24      460.72     16.69 o 
   6   5   0        0.99       14.87      7.54 o 
   7   5   0        1.54       -1.42      8.84 o 
   8   5   0      186.12      229.22     18.74 o 
   9   5   0       12.71       21.52      9.99 o 
  10   5   0        0.10       17.95     15.49 o 
  11   5   0       46.10       67.12     19.12 o 
  12   5   0        0.25       55.75     35.38 o 
   0   6   0     3036.41     3407.83     86.04 o 
   1   6   0     8891.22     9303.56    192.89 o 
   2   6   0       64.67       60.54      4.38 o 
   3   6   0      158.42      175.30     10.52 o 
   4   6   0       38.07       50.04      8.32 o 
   5   6   0       10.98       17.14      6.95 o 
   6   6   0       19.83       18.15      8.78 o 
   7   6   0       31.78       26.48     10.17 o 
   8   6   0       65.04       82.04     15.74 o 
   9   6   0       27.59       29.86     15.74 o 
  10   6   0       19.19       45.35     21.52 o 
  11   6   0        1.31       15.70     24.95 o 
   0   7   0     7239.33     8066.82    194.56 o 
   1   7   0     2196.18     2462.13     52.61 o 
   2   7   0        5.90        3.32      5.00 o 
   3   7   0       71.44       82.90      8.72 o 
   4   7   0      265.04      271.78     14.95 o 
   5   7   0      221.90      248.70     14.40 o 
   6   7   0       24.16       40.65     10.62 o 
   7   7   0       11.18        5.99      9.85 o 
   8   7   0      228.17      247.93     28.66 o 
   9   7   0       79.90       91.58     15.48 o 
  10   7   0       60.32       84.49     18.01 o 
  11   7   0        9.45       18.46     30.80 o 
   0   8   0      285.12      336.39     46.07 o 
   1   8   0       12.61       12.69      5.73 o 
   2   8   0       20.68       20.97      9.33 o 
   3   8   0      490.84      547.29     19.64 o 
   4   8   0      195.10      200.81     13.53 o 
   5   8   0       52.22       70.59     10.40 o 
   6   8   0      126.54      103.10     15.03 o 
   7   8   0       14.61       15.36     10.70 o 
   8   8   0      138.44       99.45     15.57 o 
   9   8   0      123.67      153.52     19.03 o 
  10   8   0       43.17       65.78     15.94 o 
  11   8   0       75.76       92.65     27.97 o 
   0   9   0       72.85       38.03     23.42 o 
   1   9   0      150.53      127.43     14.09 o 
   2   9   0        2.53       -1.78      7.41 o 
   3   9   0        0.22        6.00      6.88 o 
   4   9   0       18.84       33.57      9.31 o 
   5   9   0        6.93       11.24     10.42 o 
   6   9   0      106.11      133.30     16.34 o 
   7   9   0       50.21       60.78     14.30 o 
   8   9   0      222.78      265.35     22.29 o 
   9   9   0      238.68      262.45     22.70 o 
  10   9   0       64.29       56.31     16.02 o 
  11   9   0      116.74      225.41     56.51 o 
   0  10   0     1575.65     1679.11     70.10 o 
   1  10   0        0.24        5.46      8.63 o 
   2  10   0      115.01      132.04     15.14 o 
   3  10   0     1769.40     1726.62     51.03 o 
   4  10   0        3.07       14.16     10.13 o 
   5  10   0      580.14      584.83     27.57 o 
   6  10   0      223.78      261.69     21.09 o 
   7  10   0      437.54      489.87     28.32 o 
   8  10   0        7.20        4.91     14.11 o 
   9  10   0        3.16       22.87     14.55 o 
  10  10   0      121.30      109.87     18.79 o 
   0  11   0      119.62      100.44     20.40 o 
   1  11   0        0.06       14.37      9.27 o 
   2  11   0        5.12        1.09      8.88 o 
   3  11   0       72.42       63.53     14.45 o 
   4  11   0      153.49      176.73     18.68 o 
   5  11   0       24.96       18.37     15.05 o 
   6  11   0       87.45       67.36     34.48 o 
   7  11   0       42.62       55.49     21.24 o 
   8  11   0       32.19       41.55     17.10 o 
   9  11   0        0.31       20.71     15.12 o 
   0  12   0        0.45        2.35     14.17 o 
   1  12   0      366.22      304.55     23.03 o 
   2  12   0        1.87        8.59      9.91 o 
   3  12   0      491.93      471.94     27.62 o 
   4  12   0      156.95      148.94     29.10 o 
   5  12   0        2.84       -0.55     14.57 o 
   6  12   0      162.40      120.84     20.79 o 
   7  12   0        2.15       -2.71     16.22 o 
   8  12   0        7.44        8.25     16.73 o 
   9  12   0        8.87       49.75     20.54 o 
   0  13   0      617.70      635.27     55.75 o 
   1  13   0      151.31      141.74     21.82 o 
   2  13   0       87.55      101.11     17.31 o 
   3  13   0        8.22       19.56     11.51 o 
   4  13   0      100.29      136.89     21.30 o 
   5  13   0       21.89       16.84     16.93 o 
   6  13   0        1.06       -9.61     15.59 o 
   7  13   0       16.36       24.14     18.25 o 
   8  13   0        3.22      -14.77     22.04 o 
   0  14   0        0.00        6.29     17.18 o 
   1  14   0      209.65      229.23     22.86 o 
   2  14   0      125.49      114.39     18.99 o 
   3  14   0      144.46      197.77     21.16 o 
   4  14   0        5.23        9.04     31.77 o 
   5  14   0       20.93       32.36     20.93 o 
   6  14   0       18.83       51.36     22.96 o 
   7  14   0        0.07      -28.00     29.78 o 
   0  15   0       24.36      107.09     26.09 o 
   1  15   0        0.97       11.34     13.12 o 
   2  15   0        6.50       17.89     17.65 o 
   3  15   0       43.69       69.37     20.92 o 
   4  15   0       93.71      116.74     40.54 o 
   5  15   0       29.11       39.50     28.01 o 
   0  16   0      123.99      141.27     28.47 o 
   1  16   0       33.21       92.27     17.68 o 
   2  16   0       60.88       46.73     26.31 o 
 -13   1   1        0.41       25.53     19.24 o 
 -12   1   1        6.91       13.16     13.47 o 
 -11   1   1        1.73       -3.41     11.04 o 
 -10   1   1        0.17        3.46      9.95 o 
  -9   1   1       35.91       55.79     12.09 o 
  -8   1   1       16.22       17.15      7.50 o 
  -7   1   1       70.43       46.16      8.77 o 
  -6   1   1       43.55       62.66      7.58 o 
  -5   1   1      103.06      107.26      8.04 o 
  -4   1   1      423.95      417.18     20.21 o 
  -3   1   1      351.25      285.98     12.69 o 
  -2   1   1      833.70      767.39     16.54 o 
  -1   1   1       46.10       36.35      3.39 o 
   0   1   1      195.67      184.25      4.27 o 
   1   1   1      599.77      554.25     11.18 o 
   2   1   1    13913.87    13506.04    222.78 o 
   3   1   1     3976.26     3475.51     61.21 o 
   4   1   1       46.15       33.81      5.84 o 
   5   1   1      455.51      435.78     17.17 o 
   6   1   1        7.25        5.18      6.34 o 
   7   1   1        0.00       -0.20      7.18 o 
   8   1   1       28.98       17.94     15.07 o 
   9   1   1       46.35       27.60     16.67 o 
  10   1   1       23.68       43.37     12.07 o 
  11   1   1       13.85       62.29     18.16 o 
  12   1   1        2.90       54.18     20.52 o 
 -13   2   1       17.13       62.42     21.74 o 
 -12   2   1        5.24       14.08     13.35 o 
 -11   2   1       29.99       31.31     11.90 o 
 -10   2   1        0.34       -6.98      9.28 o 
  -9   2   1        8.05        5.64      9.58 o 
  -8   2   1      681.76      758.95     27.85 o 
  -7   2   1       68.89       84.30      8.92 o 
  -6   2   1      117.27      126.13      9.08 o 
  -5   2   1      219.45      221.57     15.64 o 
  -4   2   1     1390.86     1168.69     50.25 o 
  -3   2   1     1343.90     1223.09     42.28 o 
  -2   2   1     1112.83      906.29     19.49 o 
  -1   2   1      435.94      383.26      9.42 o 
   0   2   1    12850.60    12977.07    213.38 o 
   1   2   1     4637.95     4417.66     74.78 o 
   2   2   1      566.54      637.55     16.43 o 
   3   2   1        9.13        6.40      3.80 o 
   4   2   1       15.27       18.12      4.62 o 
   5   2   1       46.66       39.74      7.72 o 
   6   2   1        8.71       17.10      8.86 o 
   7   2   1      153.50      178.73     17.05 o 
   8   2   1        5.07       -0.53     10.59 o 
   9   2   1        8.77      -21.25     14.16 o 
  10   2   1        3.82       -1.38     15.81 o 
  11   2   1      122.12      142.81     21.82 o 
  12   2   1       15.64       50.27     31.44 o 
 -13   3   1       17.54       57.79     21.96 o 
 -12   3   1        2.66       14.39     13.14 o 
 -11   3   1        6.37       18.03     11.93 o 
 -10   3   1       38.70       40.83     11.57 o 
  -9   3   1        3.44       -4.77      9.06 o 
  -8   3   1      201.09      199.52     14.00 o 
  -7   3   1        1.74       14.48      9.14 o 
  -6   3   1      612.19      630.31     19.22 o 
  -5   3   1      106.09       85.44      7.72 o 
  -4   3   1       86.39       79.21      6.35 o 
  -3   3   1      264.13      264.65      9.83 o 
  -2   3   1      733.90      711.92     18.70 o 
  -1   3   1      648.74      616.16     17.35 o 
   0   3   1     1963.29     1930.30     38.22 o 
   1   3   1      940.56      872.39     19.72 o 
   2   3   1     5097.52     5061.85     95.55 o 
   3   3   1     1435.32     1405.91     30.90 o 
   4   3   1     1283.70     1242.54     29.17 o 
   5   3   1      481.70      437.01     22.18 o 
   6   3   1      827.00      824.33     47.53 o 
   7   3   1        2.54        8.77      9.37 o 
   8   3   1       57.59       42.41     17.63 o 
   9   3   1      125.48      124.04     23.86 o 
  10   3   1       50.39       29.03     18.24 o 
  11   3   1        3.15       54.87     17.58 o 
  12   3   1       10.94       71.69     20.41 o 
 -12   4   1        0.89       20.52     13.77 o 
 -11   4   1        0.09       15.57     17.71 o 
 -10   4   1        6.55       31.20     12.22 o 
  -9   4   1      202.62      178.07     14.61 o 
  -8   4   1       95.09      107.01     11.57 o 
  -7   4   1      866.32      748.77     26.90 o 
  -6   4   1      667.77      599.17     19.17 o 
  -5   4   1     1062.98     1024.48     25.88 o 
  -4   4   1      200.14      222.62     11.52 o 
  -3   4   1     3043.52     2787.40     56.13 o 
  -2   4   1     4811.39     4950.15     84.81 o 
  -1   4   1    14417.62    13966.71    255.21 o 
   0   4   1     2500.62     2481.17     44.06 o 
   1   4   1      320.11      284.34     10.04 o 
   2   4   1     3177.43     3127.77     61.74 o 
   3   4   1        1.98        1.51      3.61 o 
   4   4   1       10.81        4.63      4.68 o 
   5   4   1     1051.43     1124.52     53.91 o 
   6   4   1       18.75       20.75      8.23 o 
   7   4   1      224.88      227.14     19.49 o 
   8   4   1       12.80       14.44     10.70 o 
   9   4   1       29.83       28.92     14.89 o 
  10   4   1        9.93       24.44     12.82 o 
  11   4   1       28.51       91.97     20.18 o 
 -12   5   1        7.74        1.38     18.62 o 
 -11   5   1        0.26       10.08     16.67 o 
 -10   5   1       22.59       28.28     20.29 o 
  -9   5   1       22.62       27.88      9.81 o 
  -8   5   1       14.45       17.64      9.04 o 
  -7   5   1       78.20       72.65     11.54 o 
  -6   5   1        6.00        8.69      6.18 o 
  -5   5   1       10.94       10.06      5.34 o 
  -4   5   1      167.69      169.25     12.69 o 
  -3   5   1       20.29       20.60      4.97 o 
  -2   5   1      444.25      448.70     15.32 o 
  -1   5   1     4107.22     4084.64     79.39 o 
   0   5   1     2534.76     2485.64     45.13 o 
   1   5   1      242.84      265.13      8.80 o 
   2   5   1      436.15      446.28     14.13 o 
   3   5   1     1320.32     1329.14     37.53 o 
   4   5   1     2181.13     2169.51     46.93 o 
   5   5   1        7.77       -6.40      7.94 o 
   6   5   1       86.86       82.98     17.23 o 
   7   5   1       37.09       34.84     11.27 o 
   8   5   1        5.96       10.12     10.82 o 
   9   5   1       30.07       33.86     12.61 o 
  10   5   1       26.16       41.99     20.73 o 
  11   5   1       31.66       85.02     33.35 o 
 -12   6   1        9.87       18.07     23.22 o 
 -11   6   1        3.70       65.73     23.69 o 
 -10   6   1        4.39        6.17     19.92 o 
  -9   6   1       37.85       33.24     14.37 o 
  -8   6   1        2.78       -7.32     11.23 o 
  -7   6   1       17.57       16.39      9.39 o 
  -6   6   1       49.95       41.90      7.83 o 
  -5   6   1     1291.59     1191.52     30.67 o 
  -4   6   1      667.41      663.45     20.17 o 
  -3   6   1     1512.32     1607.76     32.27 o 
  -2   6   1      134.54      163.33      9.64 o 
  -1   6   1     1616.82     1794.20     39.40 o 
   0   6   1     3319.80     3421.16     61.15 o 
   1   6   1       37.18       50.39      4.63 o 
   2   6   1      868.31      854.91     19.96 o 
   3   6   1     1009.06     1016.81     23.33 o 
   4   6   1      690.99      677.78     18.58 o 
   5   6   1      134.82      140.97     11.66 o 
   6   6   1       18.91       16.22      9.37 o 
   7   6   1        5.03        5.63      9.95 o 
   8   6   1       56.78       51.55     12.43 o 
   9   6   1       12.86       42.50     12.67 o 
  10   6   1        1.21       52.50     22.37 o 
  11   6   1       29.58       19.35     30.80 o 
 -12   7   1        5.78       48.51     39.84 o 
 -11   7   1       39.16       65.32     16.50 o 
 -10   7   1       77.24      107.55     16.18 o 
  -9   7   1        6.73       10.50     15.10 o 
  -8   7   1      207.72      252.46     35.44 o 
  -7   7   1       79.35       81.62     13.21 o 
  -6   7   1       44.95       30.70      9.91 o 
  -5   7   1       26.11       18.39      7.11 o 
  -4   7   1        0.85        1.04      5.45 o 
  -3   7   1      388.81      377.42     15.20 o 
  -2   7   1     1019.85     1033.72     27.04 o 
  -1   7   1      401.59      454.68     15.80 o 
   0   7   1      204.05      237.70     10.00 o 
   1   7   1       78.86      105.84      6.23 o 
   2   7   1      261.98      309.27     10.97 o 
   3   7   1       63.23       73.16      8.56 o 
   4   7   1      178.63      192.46     13.14 o 
   5   7   1        3.52        4.85      7.42 o 
   6   7   1        3.81      -13.24      8.83 o 
   7   7   1      169.96      167.01     16.18 o 
   8   7   1       41.31       23.54     12.23 o 
   9   7   1       15.15       27.77     13.15 o 
  10   7   1       40.18       45.56     32.33 o 
  11   7   1        1.34       99.02     36.15 o 
 -12   8   1       17.58       37.16     38.44 o 
 -11   8   1       12.77       16.60     17.61 o 
 -10   8   1       52.92       76.10     18.37 o 
  -9   8   1      316.44      348.43     24.61 o 
  -8   8   1        8.78       15.16     12.67 o 
  -7   8   1      311.68      346.60     22.34 o 
  -6   8   1      188.72      212.60     17.73 o 
  -5   8   1       64.11       65.52      9.60 o 
  -4   8   1      464.90      511.41     20.59 o 
  -3   8   1        8.73        9.50      6.63 o 
  -2   8   1      136.01      131.83     11.23 o 
  -1   8   1      210.90      255.27     13.18 o 
   0   8   1      177.10      139.38     13.26 o 
   1   8   1        1.69        8.09      5.15 o 
   2   8   1      225.99      245.38     14.20 o 
   3   8   1        4.98       -1.58      6.21 o 
   4   8   1       84.17       96.10     10.86 o 
   5   8   1       60.10       68.85     10.41 o 
   6   8   1      205.40      208.09     17.99 o 
   7   8   1        3.50       23.31     13.92 o 
   8   8   1       17.43       20.80     12.14 o 
   9   8   1       24.43       23.57     13.24 o 
  10   8   1       16.03       31.39     19.36 o 
 -11   9   1       14.37       60.61     20.15 o 
 -10   9   1       12.59       35.52     14.96 o 
  -9   9   1        8.29       18.13     13.36 o 
  -8   9   1       27.87       34.38     13.16 o 
  -7   9   1       52.92       46.14     13.33 o 
  -6   9   1        3.25       13.82     14.00 o 
  -5   9   1       53.93       44.66     10.09 o 
  -4   9   1      152.00      177.09     13.57 o 
  -3   9   1      154.47      150.12     12.43 o 
  -2   9   1      281.92      262.42     17.72 o 
  -1   9   1       15.03        8.20      7.71 o 
   0   9   1       56.58       54.62     10.66 o 
   1   9   1       61.43       54.29     10.75 o 
   2   9   1      513.55      498.05     53.53 o 
   3   9   1      476.89      426.49     19.14 o 
   4   9   1       47.32       48.30     14.38 o 
   5   9   1      131.33      125.20     15.35 o 
   6   9   1      110.86      101.36     15.03 o 
   7   9   1       84.17       65.51     17.64 o 
   8   9   1        1.21        9.93     12.46 o 
   9   9   1        3.40       25.56     14.36 o 
  10   9   1        1.54       40.48     19.01 o 
 -11  10   1        0.68       20.35     19.21 o 
 -10  10   1        9.81       19.75     15.26 o 
  -9  10   1        8.43        1.08     17.49 o 
  -8  10   1      166.80      177.37     19.95 o 
  -7  10   1      252.06      241.16     24.91 o 
  -6  10   1       22.49       13.89     12.30 o 
  -5  10   1      940.97      884.68     33.32 o 
  -4  10   1      862.12      798.12     31.37 o 
  -3  10   1      159.22      187.85     19.84 o 
  -2  10   1       11.83       13.44      9.06 o 
  -1  10   1       34.14       41.04     10.79 o 
   0  10   1       46.89       60.33     12.21 o 
   1  10   1      269.29      283.13     20.50 o 
   2  10   1        0.02       -0.85      8.35 o 
   3  10   1      417.42      387.89     23.29 o 
   4  10   1        8.28        7.93     10.12 o 
   5  10   1        2.25       14.52     11.78 o 
   6  10   1       11.01       15.56     12.27 o 
   7  10   1      257.30      231.04     23.55 o 
   8  10   1       23.67       34.77     13.99 o 
   9  10   1       22.59       43.39     15.83 o 
  10  10   1        6.53       38.90     20.96 o 
 -10  11   1        2.83       29.90     16.39 o 
  -9  11   1        0.03       16.22     17.49 o 
  -8  11   1       70.01       19.81     16.08 o 
  -7  11   1      126.27      136.88     21.43 o 
  -6  11   1       82.07       76.71     18.16 o 
  -5  11   1        0.59       -2.74     12.83 o 
  -4  11   1        5.96        9.13     10.54 o 
  -3  11   1       16.63       23.44     10.66 o 
  -2  11   1       21.92       28.85     10.78 o 
  -1  11   1        5.04        4.95     11.06 o 
   0  11   1       14.51        4.71      9.63 o 
   1  11   1      268.55      278.56     21.61 o 
   2  11   1      296.00      282.59     21.79 o 
   3  11   1       86.46       75.49     13.78 o 
   4  11   1      141.08      169.00     26.67 o 
   5  11   1        0.30       14.81     14.07 o 
   6  11   1        0.22       17.03     15.23 o 
   7  11   1        7.43       25.02     17.36 o 
   8  11   1       57.07       79.35     19.18 o 
   9  11   1       13.38        8.22     26.60 o 
  -9  12   1        1.24       25.79     17.85 o 
  -8  12   1       11.29       43.62     17.85 o 
  -7  12   1       34.93       30.51     16.35 o 
  -6  12   1       65.29       58.03     17.60 o 
  -5  12   1      504.77      518.48     35.67 o 
  -4  12   1      193.76      203.92     19.54 o 
  -3  12   1       17.71       27.69     10.84 o 
  -2  12   1        6.61        8.75      9.22 o 
  -1  12   1      268.83      277.43     24.87 o 
   0  12   1      295.92      264.28     22.27 o 
   1  12   1        1.00       -4.91      9.44 o 
   2  12   1       64.49       56.57     20.02 o 
   3  12   1      203.47      206.87     20.43 o 
   4  12   1       27.89       33.48     16.13 o 
   5  12   1       40.01       52.75     22.54 o 
   6  12   1       29.89       34.55     17.52 o 
   7  12   1       39.91       36.63     17.36 o 
   8  12   1        6.73       36.98     18.10 o 
  -8  13   1        1.24       43.85     20.48 o 
  -7  13   1        0.22       14.68     18.43 o 
  -6  13   1       23.21       24.16     21.96 o 
  -5  13   1       13.73       10.36     16.15 o 
  -4  13   1      129.69      124.84     21.03 o 
  -3  13   1        0.37        9.88     10.99 o 
  -2  13   1        0.01        6.83      9.56 o 
  -1  13   1      168.89      166.91     23.38 o 
   0  13   1      257.84      224.71     21.75 o 
   1  13   1       28.08       28.30     23.18 o 
   2  13   1        6.81       14.98     10.98 o 
   3  13   1        2.88       28.70     14.11 o 
   4  13   1        0.97       39.03     15.94 o 
   5  13   1       38.55       39.88     17.80 o 
   6  13   1      108.30      103.09     28.14 o 
   7  13   1        1.06      -11.58     16.92 o 
  -7  14   1       90.48      108.32     28.89 o 
  -6  14   1       43.35       38.18     20.31 o 
  -5  14   1       59.76       91.20     21.72 o 
  -4  14   1       67.20       80.35     19.98 o 
  -3  14   1        0.26       11.91     11.84 o 
  -2  14   1       10.41       10.78     11.39 o 
  -1  14   1       50.26       37.97     15.65 o 
   0  14   1       88.01       94.54     18.08 o 
   1  14   1       35.68       26.90     30.75 o 
   2  14   1       35.25       39.53     17.45 o 
   3  14   1       19.21       29.00     16.46 o 
   4  14   1       70.27      110.95     22.38 o 
   5  14   1        0.24        6.45     16.90 o 
   6  14   1        3.10      -23.90     22.31 o 
  -5  15   1       17.74       15.15     22.95 o 
  -4  15   1        1.09       27.22     18.28 o 
  -3  15   1        0.00       20.30     20.56 o 
  -2  15   1        7.89       31.53     13.76 o 
  -1  15   1        6.03        0.73     13.62 o 
   0  15   1       36.42       43.78     19.95 o 
   1  15   1        4.52       23.37     13.45 o 
   2  15   1       61.22       69.48     16.57 o 
   3  15   1       24.74       18.34     43.92 o 
   4  15   1       70.41       95.80     30.32 o 
   5  15   1        6.94       11.71     37.16 o 
  -2  16   1      101.00       91.50     18.63 o 
  -1  16   1        0.07       27.72     20.31 o 
   0  16   1       73.40      119.52     20.18 o 
   1  16   1        1.31        6.29     17.69 o 
   2  16   1       98.74      107.63     31.44 o 
 -14   0   2        9.07       80.18     34.11 o 
 -13   0   2       27.94       50.37     22.08 o 
 -12   0   2       16.07       21.51     30.55 o 
 -11   0   2        5.46       25.31     17.88 o 
 -10   0   2       39.10       30.35     17.05 o 
  -9   0   2        3.06        6.83     13.59 o 
  -8   0   2      199.55      195.83     21.56 o 
  -7   0   2      144.55      146.58     14.83 o 
  -6   0   2     5157.80     4305.05    241.63 o 
  -5   0   2      320.88      335.53     20.83 o 
  -4   0   2     4043.05     3652.15    126.57 o 
  -3   0   2      776.86      769.28     46.07 o 
  -2   0   2     7778.11     7829.23    191.62 o 
  -1   0   2     7336.58     8810.65    205.33 o 
   0   0   2    16975.03    17631.15    506.05 o 
   1   0   2     2406.37     2288.03     58.35 o 
   2   0   2   204246.22   191262.81   5188.63 o 
   3   0   2        7.96        6.99      5.25 o 
   4   0   2      747.21      610.08     56.80 o 
   5   0   2       16.84      -10.39      7.39 o 
   6   0   2      358.79      376.79     35.64 o 
   7   0   2       19.97       24.27     13.23 o 
   8   0   2      222.65      214.08     34.62 o 
   9   0   2       24.84        6.87     23.16 o 
  11   0   2      182.59      197.53     38.18 o 
  12   0   2        2.57       94.69     28.51 o 
 -14   1   2       34.21       58.04     29.53 o 
 -13   1   2        0.73       24.59     14.86 o 
 -12   1   2       25.18       37.35     13.51 o 
 -11   1   2        5.64       11.60     10.88 o 
 -10   1   2        3.49       -8.31      9.39 o 
  -9   1   2        0.13        4.46      8.77 o 
  -8   1   2      200.62      170.48     14.47 o 
  -7   1   2       72.27       58.08      6.65 o 
  -6   1   2      165.66      129.24      7.58 o 
  -5   1   2       41.05       36.72      4.31 o 
  -4   1   2      769.44      704.03     25.23 o 
  -3   1   2     2506.47     2265.73     59.23 o 
  -2   1   2     2405.32     2266.50     39.00 o 
  -1   1   2      619.43      687.30     14.37 o 
   0   1   2     1601.75     1669.15     29.18 o 
   1   1   2     2410.18     2302.17     40.40 o 
   2   1   2    39486.73    39256.23    641.51 o 
   3   1   2    10416.88     9915.59    202.71 o 
   4   1   2     4361.83     4305.63     76.68 o 
   5   1   2        5.82        3.56      5.30 o 
   6   1   2      169.41      166.88     13.28 o 
   7   1   2      149.23      153.12     13.93 o 
   8   1   2        4.19       23.92     15.53 o 
   9   1   2        3.35       -2.29     15.58 o 
  11   1   2       80.89      101.39     21.00 o 
  12   1   2        4.16       90.37     29.27 o 
 -13   2   2        7.50       36.32     15.35 o 
 -12   2   2      127.85      150.13     22.15 o 
 -11   2   2       15.66        2.85     10.70 o 
 -10   2   2      246.33      272.23     19.97 o 
  -9   2   2      323.07      270.70     18.90 o 
  -8   2   2        4.51        8.91      7.13 o 
  -7   2   2        0.05       -3.55      4.63 o 
  -6   2   2      342.64      310.23     13.76 o 
  -5   2   2      502.53      462.58     12.52 o 
  -4   2   2       70.81       68.83      4.88 o 
  -3   2   2       44.21       46.35      3.37 o 
  -2   2   2      307.91      299.26      7.40 o 
  -1   2   2     1732.66     1543.95     27.64 o 
   0   2   2      732.19      828.86     16.26 o 
   1   2   2    15464.67    15693.85    258.59 o 
   2   2   2        5.08        4.77      3.23 o 
   3   2   2     3764.30     3458.50     85.27 o 
   4   2   2       97.12       88.66      7.62 o 
   5   2   2      156.92      137.64     11.08 o 
   6   2   2      144.83      164.52     13.66 o 
   7   2   2       20.36       20.02     10.10 o 
   8   2   2        0.08        1.37      9.90 o 
   9   2   2       13.39       -9.67     20.87 o 
  10   2   2      115.56      150.69     34.11 o 
  11   2   2       10.95       82.52     19.78 o 
  12   2   2       19.39       37.42     24.95 o 
 -13   3   2        6.91       42.84     16.23 o 
 -12   3   2      126.55      100.92     17.34 o 
 -11   3   2       13.19        7.48     10.85 o 
 -10   3   2        0.36        9.63     10.16 o 
  -9   3   2      209.35      184.27     13.96 o 
  -8   3   2     1306.17     1216.76     32.42 o 
  -7   3   2      637.12      569.01     19.11 o 
  -6   3   2      148.68      155.59      8.48 o 
  -5   3   2        2.45        4.66      3.35 o 
  -4   3   2     2101.42     2176.57     47.43 o 
  -3   3   2     2286.32     2244.74     40.52 o 
  -2   3   2      386.26      343.50      8.89 o 
  -1   3   2      686.40      655.64     13.84 o 
   0   3   2      965.02     1023.63     20.29 o 
   1   3   2     1889.42     1914.70     45.27 o 
   2   3   2      464.03      501.87     13.12 o 
   3   3   2        3.27        7.62      6.06 o 
   4   3   2     3893.63     4069.60     80.59 o 
   5   3   2      724.25      802.24     29.95 o 
   6   3   2      170.12      187.95     16.31 o 
   7   3   2        1.44       12.55     14.58 o 
   8   3   2        0.02       -5.05     10.55 o 
   9   3   2       15.81       21.89     22.91 o 
  10   3   2       71.79       79.67     27.49 o 
  11   3   2       37.36      114.90     20.96 o 
  12   3   2        6.67       57.02     27.24 o 
 -13   4   2       22.33       74.57     21.58 o 
 -12   4   2        5.44       20.37     13.59 o 
 -11   4   2       44.55       25.31     12.72 o 
 -10   4   2        0.02       11.98     11.44 o 
  -9   4   2      214.55      198.11     14.97 o 
  -8   4   2      352.52      414.99     23.50 o 
  -7   4   2     1726.22     1584.33     38.07 o 
  -6   4   2      110.13      103.80      7.52 o 
  -5   4   2      185.99      195.41      8.78 o 
  -4   4   2      358.06      354.89     11.40 o 
  -3   4   2      175.42      181.41      7.12 o 
  -2   4   2       57.71       57.02      5.41 o 
  -1   4   2       42.86       70.44      8.01 o 
   0   4   2      154.73      149.44      7.46 o 
   1   4   2      897.05      848.13     22.57 o 
   2   4   2     7103.76     7089.59    133.33 o 
   3   4   2     1948.54     1878.91     40.87 o 
   4   4   2     2200.92     2301.07     55.35 o 
   5   4   2        0.01        4.36      6.61 o 
   6   4   2        1.02       12.85      9.00 o 
   7   4   2       13.92        8.11     11.32 o 
   8   4   2        0.50       20.28     28.00 o 
   9   4   2        7.18       12.29     17.05 o 
  10   4   2        5.03       24.44     27.49 o 
  11   4   2        2.60       35.61     18.57 o 
 -13   5   2        0.00       26.68     19.63 o 
 -12   5   2       10.32       24.45     17.86 o 
 -11   5   2       17.22       20.07     16.55 o 
 -10   5   2        1.13       19.18     12.03 o 
  -9   5   2      178.99      156.31     14.38 o 
  -8   5   2      148.32      143.78     12.70 o 
  -7   5   2        0.00       -3.92      6.11 o 
  -6   5   2       63.48       69.35      6.79 o 
  -5   5   2       59.40       56.79      5.90 o 
  -4   5   2      163.56      161.43      7.64 o 
  -3   5   2     1578.23     1602.89     31.23 o 
  -2   5   2       15.86       14.38      4.35 o 
  -1   5   2     2202.79     2327.14     42.54 o 
   0   5   2      135.53      166.02      9.46 o 
   1   5   2     4419.87     4417.41     85.72 o 
   2   5   2     2270.92     2198.44     46.43 o 
   3   5   2       23.78       41.12      6.10 o 
   4   5   2      124.99      128.57      9.52 o 
   5   5   2        9.03        3.73      6.17 o 
   6   5   2       22.99       34.19     14.48 o 
   7   5   2       14.37       -9.42     12.78 o 
   8   5   2        6.94       13.85     13.59 o 
   9   5   2        6.15        7.41     16.95 o 
  10   5   2        3.01       36.66     26.47 o 
  11   5   2        0.00       30.04     31.56 o 
 -13   6   2        1.60        5.10     25.10 o 
 -12   6   2       17.04       25.29     19.38 o 
 -11   6   2        4.90       19.70     18.16 o 
 -10   6   2       60.75       62.02     15.06 o 
  -9   6   2       24.62       20.47     12.03 o 
  -8   6   2       45.50       31.83     12.90 o 
  -7   6   2        2.91        9.65      8.54 o 
  -6   6   2        0.90       -1.87      5.21 o 
  -5   6   2       18.50       12.39      4.67 o 
  -4   6   2      536.45      539.78     14.77 o 
  -3   6   2      719.89      689.54     20.29 o 
  -2   6   2      234.58      236.23     12.40 o 
  -1   6   2        9.70        6.16      4.88 o 
   0   6   2     1089.04     1072.17     23.14 o 
   1   6   2     2269.05     2359.18     49.78 o 
   2   6   2      987.92      963.65     24.93 o 
   3   6   2     1711.67     1662.62     42.17 o 
   4   6   2       28.27       25.40      6.56 o 
   5   6   2       13.11       11.71      6.53 o 
   6   6   2       30.08       30.91     14.07 o 
   7   6   2        3.77       -1.78     13.78 o 
   8   6   2       34.74       33.42     11.71 o 
   9   6   2        0.77      -10.75     13.69 o 
  10   6   2        0.52       41.75     28.26 o 
  11   6   2        0.64       30.55     31.06 o 
 -12   7   2       26.95       85.50     19.37 o 
 -11   7   2        0.01       22.04     28.96 o 
 -10   7   2       14.93       52.69     19.03 o 
  -9   7   2       66.95       65.50     14.22 o 
  -8   7   2       83.78       87.64     13.96 o 
  -7   7   2       15.23       22.91     10.50 o 
  -6   7   2       49.93       43.47     10.28 o 
  -5   7   2       71.39       97.85      9.72 o 
  -4   7   2      178.57      203.65     12.19 o 
  -3   7   2      331.41      283.14     18.27 o 
  -2   7   2      725.15      685.85     20.58 o 
  -1   7   2     1946.58     2126.68     46.72 o 
   0   7   2      977.76     1021.93     22.88 o 
   1   7   2     4650.66     5079.00     89.80 o 
   2   7   2      476.37      493.43     14.74 o 
   3   7   2      480.47      514.17     16.05 o 
   4   7   2      965.74      949.72     35.87 o 
   5   7   2      349.46      328.53     17.50 o 
   6   7   2      170.38      211.30     22.30 o 
   7   7   2       29.81       66.84     13.04 o 
   8   7   2       73.46       63.61     13.84 o 
   9   7   2        0.79        2.09     15.09 o 
  10   7   2        3.90       56.76     30.29 o 
 -12   8   2       84.21      133.42     22.31 o 
 -11   8   2        1.37       35.36     17.78 o 
 -10   8   2       43.66       64.43     14.69 o 
  -9   8   2      404.31      404.38     25.97 o 
  -8   8   2      532.80      572.86     27.36 o 
  -7   8   2      961.21     1015.04     35.45 o 
  -6   8   2        0.48        1.16      8.62 o 
  -5   8   2       86.68       74.35     10.77 o 
  -4   8   2       99.13      141.24     11.65 o 
  -3   8   2        0.04        2.68      5.84 o 
  -2   8   2      103.94       88.88     10.26 o 
  -1   8   2        0.35        8.83      5.67 o 
   0   8   2      128.83      170.84     15.91 o 
   1   8   2        7.66       -0.50      5.33 o 
   2   8   2     1008.09     1012.37     28.44 o 
   3   8   2      418.59      414.24     18.24 o 
   4   8   2     1029.48      955.07     28.75 o 
   5   8   2      431.47      385.58     19.25 o 
   6   8   2      177.59      205.87     18.05 o 
   7   8   2       94.32      104.16     15.04 o 
   8   8   2       17.97       43.69     13.33 o 
   9   8   2        0.32        5.21     14.74 o 
  10   8   2        2.61       45.56     33.86 o 
 -11   9   2      260.01      262.66     28.43 o 
 -10   9   2       32.41       45.23     19.23 o 
  -9   9   2      119.61      177.33     20.37 o 
  -8   9   2      179.24      193.13     19.07 o 
  -7   9   2      115.37       95.57     15.40 o 
  -6   9   2       83.98       97.28     14.11 o 
  -5   9   2       47.01       68.41     10.31 o 
  -4   9   2       24.78       30.29      9.49 o 
  -3   9   2      179.33      210.82     13.58 o 
  -2   9   2       24.09       26.38      8.61 o 
  -1   9   2       69.03      124.24     19.11 o 
   0   9   2        0.01      -10.05      6.70 o 
   1   9   2      114.34       96.06     13.22 o 
   2   9   2        0.56       29.56      9.47 o 
   3   9   2      401.48      401.63     23.55 o 
   4   9   2     1026.98      913.85     29.18 o 
   5   9   2      206.81      182.58     20.89 o 
   6   9   2      172.68      200.67     18.56 o 
   7   9   2      139.19      135.30     17.19 o 
   8   9   2        4.43        3.87     13.65 o 
   9   9   2       95.58       99.92     20.76 o 
  10   9   2       31.50       18.05     22.05 o 
 -11  10   2       58.80       32.20     19.45 o 
 -10  10   2       30.36       28.07     15.16 o 
  -9  10   2      249.57      251.88     23.18 o 
  -8  10   2     1113.37     1135.22     45.23 o 
  -7  10   2       76.26       76.09     15.27 o 
  -6  10   2     1675.69     1576.67     57.94 o 
  -5  10   2       92.64       87.47     14.86 o 
  -4  10   2      288.47      299.75     20.65 o 
  -3  10   2     1594.98     1588.84     47.63 o 
  -2  10   2        0.37       11.09      8.75 o 
  -1  10   2     1278.26     1271.40     41.24 o 
   0  10   2        1.38        3.61      8.83 o 
   1  10   2      297.66      321.30     21.78 o 
   2  10   2     1687.88     1550.25     47.64 o 
   3  10   2      485.19      491.88     36.96 o 
   4  10   2      909.04      905.29     34.21 o 
   5  10   2       76.49       77.75     14.83 o 
   6  10   2      148.92      165.24     25.35 o 
   7  10   2        7.39        8.94     12.88 o 
   8  10   2       41.70       57.46     15.66 o 
   9  10   2       15.42       16.08     17.96 o 
 -10  11   2        0.70       25.92     16.10 o 
  -9  11   2       45.29       54.20     15.98 o 
  -8  11   2        8.38       19.01     15.69 o 
  -7  11   2      131.11      112.11     19.31 o 
  -6  11   2       61.69       66.26     16.99 o 
  -5  11   2       13.58       23.90     14.60 o 
  -4  11   2        5.51        3.60     10.16 o 
  -3  11   2      222.70      190.02     18.00 o 
  -2  11   2      119.70       77.36     12.90 o 
  -1  11   2        0.89       18.29     10.28 o 
   0  11   2      436.92      386.56     24.60 o 
   1  11   2      716.90      654.73     29.74 o 
   2  11   2        4.51        4.94     10.22 o 
   3  11   2      151.87      180.45     21.05 o 
   4  11   2      589.91      603.74     38.21 o 
   5  11   2       82.20      100.32     25.85 o 
   6  11   2        0.05       -4.23     13.70 o 
   7  11   2       96.38      101.81     19.42 o 
   8  11   2       19.68        4.26     19.79 o 
 -10  12   2        5.45        2.59     21.23 o 
  -9  12   2       29.56       32.49     18.12 o 
  -8  12   2       23.96       32.27     17.97 o 
  -7  12   2       36.78       41.31     17.64 o 
  -6  12   2       11.25        5.25     13.51 o 
  -5  12   2      225.95      219.47     26.28 o 
  -4  12   2      672.55      609.81     29.71 o 
  -3  12   2       74.89       81.44     13.82 o 
  -2  12   2       25.71       22.17     10.51 o 
  -1  12   2      193.39      155.59     18.38 o 
   0  12   2      195.10      211.59     20.55 o 
   1  12   2        3.76       19.37     11.61 o 
   2  12   2       81.80       86.93     16.13 o 
   3  12   2       55.04       35.59     13.67 o 
   4  12   2        2.90      -10.16     14.11 o 
   5  12   2       23.82       22.63     15.42 o 
   6  12   2       14.72        5.56     15.08 o 
   7  12   2       15.48       46.81     18.62 o 
   8  12   2       65.28       83.75     38.18 o 
  -9  13   2       16.20      -31.82     30.29 o 
  -8  13   2        0.32       42.88     18.70 o 
  -7  13   2       11.84       51.93     19.03 o 
  -6  13   2       50.93       31.46     17.00 o 
  -5  13   2       24.78       -5.97     14.98 o 
  -4  13   2      165.76      184.01     24.43 o 
  -3  13   2        2.07       13.92     11.21 o 
  -2  13   2       19.92       12.77     10.37 o 
  -1  13   2      190.09      160.78     19.13 o 
   0  13   2        0.68       19.40     11.81 o 
   1  13   2      390.68      388.22     26.97 o 
   2  13   2      748.67      668.65     32.77 o 
   3  13   2       32.64       54.12     13.15 o 
   4  13   2       10.57       14.84     16.43 o 
   5  13   2       38.98       30.63     21.26 o 
   6  13   2       50.17       50.51     19.71 o 
   7  13   2        7.20       21.50     23.96 o 
  -7  14   2       46.64       71.43     22.20 o 
  -6  14   2        4.15       -0.67     18.27 o 
  -5  14   2       62.25       77.59     21.23 o 
  -4  14   2        8.64        2.85     15.79 o 
  -3  14   2       30.72       58.45     13.56 o 
  -2  14   2        6.94       -5.70     13.37 o 
  -1  14   2       37.35       48.75     13.33 o 
   0  14   2        0.64        4.45     14.55 o 
   1  14   2        5.14       28.97     12.77 o 
   2  14   2       14.41       23.01     13.58 o 
   3  14   2      118.36      126.61     23.25 o 
   4  14   2        1.09       33.25     26.96 o 
   5  14   2       21.95       21.89     18.32 o 
   6  14   2       20.47       40.82     42.64 o 
  -6  15   2        2.02       18.33     33.86 o 
  -5  15   2       87.56       82.23     25.74 o 
  -4  15   2       16.80       35.72     23.30 o 
  -3  15   2        7.67       17.86     13.11 o 
  -2  15   2        4.75       22.42     16.72 o 
  -1  15   2      148.25      151.10     20.61 o 
   0  15   2        7.24       20.34     17.67 o 
   1  15   2      237.99      224.28     23.32 o 
   2  15   2        0.06       38.66     14.17 o 
   3  15   2        3.81       25.05     18.78 o 
   4  15   2        4.13      -13.66     26.10 o 
  -2  16   2       26.91       42.02     14.76 o 
  -1  16   2        7.92       15.67     14.95 o 
   0  16   2        4.11       14.37     17.45 o 
   1  16   2        0.01       -0.06     13.92 o 
   2  16   2      212.67      213.12     32.84 o 
 -14   1   3        0.46       -0.88     15.32 o 
 -13   1   3        2.87       27.77     14.54 o 
 -12   1   3        4.62        7.99     11.53 o 
 -11   1   3       18.78       21.25     11.94 o 
 -10   1   3        2.79        2.58      9.93 o 
  -9   1   3       40.93       30.36     10.02 o 
  -8   1   3       19.09       30.65      7.12 o 
  -7   1   3       15.63       16.35      4.68 o 
  -6   1   3       93.83       81.75      5.79 o 
  -5   1   3        4.77        1.43      3.43 o 
  -4   1   3     7233.07     6781.48    158.76 o 
  -3   1   3     9319.75     8769.61    179.24 o 
  -2   1   3       20.74       37.16      2.67 o 
  -1   1   3       26.24       31.55      2.81 o 
   0   1   3     5694.90     6059.50    110.07 o 
   1   1   3     5310.18     5475.83     92.83 o 
   2   1   3     6059.87     6054.14    103.36 o 
   3   1   3       10.08       11.72      4.03 o 
   4   1   3     2238.31     1883.21     56.44 o 
   5   1   3     1039.34     1069.45     30.09 o 
   6   1   3        0.16        0.80      7.22 o 
   7   1   3       14.70       18.14      9.57 o 
  11   1   3        1.63       48.97     19.44 o 
 -14   2   3        0.71        9.58     15.12 o 
 -13   2   3        7.41       27.88     14.90 o 
 -12   2   3       10.96       13.38     12.08 o 
 -11   2   3       12.22       25.76     12.30 o 
 -10   2   3       12.19       33.55     11.46 o 
  -9   2   3       37.29       37.96     11.68 o 
  -8   2   3       66.57       50.99      8.21 o 
  -7   2   3       19.39       18.88      5.60 o 
  -6   2   3      901.46      839.10     22.19 o 
  -5   2   3     1457.64     1285.61     28.89 o 
  -4   2   3     1474.21     1373.34     29.44 o 
  -3   2   3      110.08      117.76      8.12 o 
  -2   2   3     2839.96     2924.78     55.53 o 
  -1   2   3     1658.21     1652.35     29.93 o 
   0   2   3       86.01       99.58      5.98 o 
   1   2   3       10.01       10.65      3.18 o 
   2   2   3     3453.41     3361.51     59.76 o 
   3   2   3     1082.80     1036.94     23.07 o 
   4   2   3      171.87      233.45     13.27 o 
   5   2   3        5.52        3.19      6.00 o 
   6   2   3       40.22       52.80      9.97 o 
   7   2   3      120.56       94.59     13.96 o 
   8   2   3        2.05       17.56     17.56 o 
  11   2   3       16.97       30.29     24.95 o 
 -14   3   3       10.45       22.40     18.61 o 
 -13   3   3        0.91       -6.35     12.95 o 
 -12   3   3        2.56       10.54     12.82 o 
 -11   3   3        0.32       -7.50     10.29 o 
 -10   3   3        1.70       10.32     10.33 o 
  -9   3   3       31.02       26.80      8.27 o 
  -8   3   3      114.44       97.38     10.26 o 
  -7   3   3     1746.01     1590.24     37.32 o 
  -6   3   3       71.81       64.98      9.32 o 
  -5   3   3      167.59      186.51      7.63 o 
  -4   3   3      442.43      452.69     12.63 o 
  -3   3   3     1493.28     1391.74     29.09 o 
  -2   3   3     2569.98     2574.00     45.68 o 
  -1   3   3      356.77      340.28      9.32 o 
   0   3   3     3911.32     4104.10     70.92 o 
   1   3   3        0.63       17.47      4.40 o 
   2   3   3      181.82      168.75      7.76 o 
   3   3   3      725.60      871.28     22.98 o 
   4   3   3     2563.31     2644.76     55.87 o 
   5   3   3      170.55      187.23     13.63 o 
   6   3   3      427.56      408.20     17.87 o 
   7   3   3        9.67        7.04     10.36 o 
   8   3   3      151.82      234.44     36.15 o 
  10   3   3        4.38       31.06     24.95 o 
  11   3   3       47.63      171.57     38.18 o 
 -14   4   3        2.97       22.96     25.74 o 
 -13   4   3        6.59       23.67     24.36 o 
 -12   4   3       15.16        6.48     13.21 o 
 -11   4   3       35.20       25.66     13.07 o 
 -10   4   3      203.18      220.58     19.30 o 
  -9   4   3      201.39      215.14     15.05 o 
  -8   4   3       96.24       99.01     10.71 o 
  -7   4   3      233.20      210.88     12.52 o 
  -6   4   3        9.20       14.17      4.02 o 
  -5   4   3     1084.15     1036.02     22.56 o 
  -4   4   3      160.20      164.07      7.53 o 
  -3   4   3     7368.15     7169.71    121.35 o 
  -2   4   3     2198.19     2267.20     41.20 o 
  -1   4   3     4477.09     4381.03     75.81 o 
   0   4   3      161.07      161.58      8.63 o 
   1   4   3     4411.23     4359.18     76.30 o 
   2   4   3     3805.11     3930.81     70.24 o 
   3   4   3     1725.10     1563.43     35.77 o 
   4   4   3       12.30       20.42      6.01 o 
   5   4   3       89.45       69.43     10.10 o 
   6   4   3       79.49       66.23      9.70 o 
   7   4   3        7.65       10.04     14.67 o 
   8   4   3      109.39      143.82     23.21 o 
  10   4   3        0.97       38.44     26.22 o 
 -13   5   3        6.94      -24.66     18.06 o 
 -12   5   3        4.17        3.78     18.85 o 
 -11   5   3        2.96       -9.06     15.83 o 
 -10   5   3        0.03        4.19     11.43 o 
  -9   5   3       57.22       72.62     11.53 o 
  -8   5   3      119.62      122.31     11.70 o 
  -7   5   3        0.07       -4.18      6.07 o 
  -6   5   3     1209.27     1178.15     26.32 o 
  -5   5   3      400.94      393.87     12.24 o 
  -4   5   3     2531.07     2467.80     46.10 o 
  -3   5   3     1275.96     1177.38     27.81 o 
  -2   5   3     3611.48     3682.09     72.76 o 
  -1   5   3      229.13      254.49      8.93 o 
   0   5   3      329.78      340.58     10.84 o 
   1   5   3      328.75      371.99     14.16 o 
   2   5   3      294.25      314.05     12.68 o 
   3   5   3        3.10       10.61      5.11 o 
   4   5   3      133.52      145.53     10.61 o 
   5   5   3      569.17      559.10     19.96 o 
   6   5   3       37.50       25.43      9.36 o 
   7   5   3       15.94       30.50     15.71 o 
   8   5   3        0.03        7.89     22.66 o 
   9   5   3        0.26       20.11     25.20 o 
  10   5   3        3.57       43.27     26.73 o 
 -13   6   3       17.08       44.55     20.56 o 
 -12   6   3       77.83      128.45     22.82 o 
 -11   6   3        1.23       14.56     25.93 o 
 -10   6   3      107.92      137.92     21.32 o 
  -9   6   3       13.71       12.53     11.28 o 
  -8   6   3      200.28      194.94     19.70 o 
  -7   6   3      160.32      145.40     16.19 o 
  -6   6   3      714.06      713.62     18.96 o 
  -5   6   3        0.21        3.71      4.02 o 
  -4   6   3     1661.79     1708.80     34.15 o 
  -3   6   3      151.14      170.93     10.10 o 
  -2   6   3      477.62      519.75     16.56 o 
  -1   6   3     1706.22     1949.49     42.58 o 
   0   6   3      624.34      643.53     19.02 o 
   1   6   3     5254.17     5491.86    106.46 o 
   2   6   3      130.10      134.02      9.42 o 
   3   6   3      128.78      109.00      9.44 o 
   4   6   3        9.64        5.32      5.80 o 
   5   6   3       58.96       84.42     10.27 o 
   6   6   3       19.67       13.73     12.06 o 
   7   6   3       40.72       53.90     13.96 o 
   8   6   3        0.05        4.52     13.98 o 
   9   6   3       20.02       93.66     33.86 o 
  10   6   3        0.00       48.87     31.31 o 
 -13   7   3        2.74       21.89     37.67 o 
 -12   7   3        0.14       41.11     24.56 o 
 -11   7   3       24.10       43.08     24.61 o 
 -10   7   3        4.03       20.18     12.82 o 
  -9   7   3        0.02       15.89     12.27 o 
  -8   7   3       15.72       -2.42      9.81 o 
  -7   7   3       10.99       10.25      9.08 o 
  -6   7   3       18.95       33.10      9.41 o 
  -5   7   3       51.19       46.36      7.87 o 
  -4   7   3       63.46       63.96      8.30 o 
  -3   7   3      358.43      424.65     16.21 o 
  -2   7   3      329.77      326.35     14.26 o 
  -1   7   3      574.94      562.67     14.99 o 
   0   7   3      436.00      441.85     15.86 o 
   1   7   3      101.28      129.03      9.45 o 
   2   7   3      102.63      115.07      9.97 o 
   3   7   3      101.11      107.16      9.64 o 
   4   7   3      314.02      310.72     19.01 o 
   5   7   3       15.72       25.38      9.97 o 
   6   7   3      332.83      314.72     30.98 o 
   7   7   3       64.88       58.66     12.61 o 
   8   7   3       24.30       30.04     28.68 o 
   9   7   3        9.64       92.15     31.82 o 
  10   7   3        0.02       93.93     34.87 o 
 -12   8   3       11.07       40.68     21.95 o 
 -11   8   3        0.00       21.82     16.73 o 
 -10   8   3        7.52       28.20     13.99 o 
  -9   8   3      402.29      411.35     25.84 o 
  -8   8   3       38.52       54.10     13.01 o 
  -7   8   3      263.10      297.91     20.90 o 
  -6   8   3      252.20      254.05     18.31 o 
  -5   8   3       24.56       29.16      8.54 o 
  -4   8   3      158.01      152.74     11.67 o 
  -3   8   3       75.41       75.62      9.52 o 
  -2   8   3      610.31      610.19     30.80 o 
  -1   8   3        9.14       10.08      5.79 o 
   0   8   3      125.09      121.73     10.44 o 
   1   8   3        0.30        5.97      5.92 o 
   2   8   3      366.21      395.03     17.49 o 
   3   8   3      294.33      295.03     18.84 o 
   4   8   3       17.04       30.27      9.37 o 
   5   8   3      213.01      227.91     18.10 o 
   6   8   3      170.37      141.91     16.33 o 
   7   8   3       67.92       65.88     14.33 o 
   8   8   3        3.22       14.69     18.58 o 
   9   8   3        4.05       23.23     41.36 o 
 -12   9   3        0.53        6.24     17.94 o 
 -11   9   3       53.57       55.64     19.73 o 
 -10   9   3       57.26       90.59     17.04 o 
  -9   9   3       32.94       20.52     13.47 o 
  -8   9   3      103.82      101.62     15.88 o 
  -7   9   3       12.66        7.59     11.12 o 
  -6   9   3      777.32      726.90     29.38 o 
  -5   9   3       78.09       94.97     13.39 o 
  -4   9   3      101.47      101.81     11.21 o 
  -3   9   3        2.25        4.92      6.65 o 
  -2   9   3      243.86      272.26     18.48 o 
  -1   9   3      214.20      206.35     16.88 o 
   0   9   3      375.87      357.03     21.13 o 
   1   9   3       51.14       57.43     11.60 o 
   2   9   3      252.01      234.44     18.04 o 
   3   9   3       21.89       32.69      9.27 o 
   4   9   3        0.78        3.04      8.54 o 
   5   9   3       16.74        4.98     10.51 o 
   6   9   3        0.26       -5.40     11.08 o 
   7   9   3       15.05        1.94     16.78 o 
   8   9   3        5.69       19.97     16.74 o 
   9   9   3        8.35        5.00     19.53 o 
 -11  10   3        7.62        7.12     15.06 o 
 -10  10   3       16.55       17.30     14.48 o 
  -9  10   3       25.59       35.01     17.45 o 
  -8  10   3       35.47       41.57     14.33 o 
  -7  10   3      261.99      302.31     22.94 o 
  -6  10   3      703.47      691.65     30.36 o 
  -5  10   3      643.42      601.21     27.48 o 
  -4  10   3       99.80      109.80     14.26 o 
  -3  10   3      429.60      455.02     23.81 o 
  -2  10   3      142.46      169.34     18.83 o 
  -1  10   3       87.72      106.52     14.59 o 
   0  10   3      415.04      479.18     25.71 o 
   1  10   3      816.50      751.24     30.90 o 
   2  10   3        3.29        0.05      8.96 o 
   3  10   3       49.58       62.46     13.10 o 
   4  10   3        6.24       13.26     10.68 o 
   5  10   3       13.79       31.85     12.71 o 
   6  10   3        8.18       19.80     15.69 o 
   7  10   3       70.53       73.93     22.89 o 
   8  10   3       40.56       77.15     29.40 o 
   9  10   3        3.16       32.64     23.81 o 
 -11  11   3       14.10       38.84     17.33 o 
 -10  11   3       11.44       11.29     16.07 o 
  -9  11   3        0.26       12.01     14.37 o 
  -8  11   3       67.70       66.32     18.09 o 
  -7  11   3       84.52       61.08     16.79 o 
  -6  11   3        6.33      -16.24     12.35 o 
  -5  11   3      446.62      460.22     31.65 o 
  -4  11   3      130.32      155.80     16.91 o 
  -3  11   3      172.84      180.02     17.89 o 
  -2  11   3      125.33      115.02     17.53 o 
  -1  11   3       17.17       27.32     11.76 o 
   0  11   3      121.34      112.34     15.62 o 
   1  11   3      331.65      324.79     27.30 o 
   2  11   3       58.52       75.48     14.12 o 
   3  11   3       58.78       68.55     13.71 o 
   4  11   3       21.41       35.76     15.75 o 
   5  11   3        7.58       14.51     14.68 o 
   6  11   3        0.19       -6.81     14.42 o 
   7  11   3        3.08      -20.90     20.62 o 
   8  11   3        0.50      -31.56     26.22 o 
 -10  12   3       10.78       36.21     20.05 o 
  -9  12   3        6.29       32.48     16.95 o 
  -8  12   3        2.35        7.26     15.58 o 
  -7  12   3      165.15      123.41     21.19 o 
  -6  12   3        0.34        7.95     15.71 o 
  -5  12   3      156.55      176.17     23.29 o 
  -4  12   3      140.03      142.84     20.81 o 
  -3  12   3      543.13      482.11     30.31 o 
  -2  12   3      152.10      131.07     17.34 o 
  -1  12   3       47.26       34.53     12.62 o 
   0  12   3       18.31       25.50     11.92 o 
   1  12   3      567.21      566.62     30.88 o 
   2  12   3       94.92      124.47     17.27 o 
   3  12   3        1.08      -12.91      9.33 o 
   4  12   3        8.91       29.36     16.07 o 
   5  12   3       17.36       16.03     19.56 o 
   6  12   3        0.44       29.51     16.90 o 
   7  12   3        1.77       18.47     19.46 o 
  -9  13   3       35.82       35.26     19.54 o 
  -8  13   3        0.80        2.07     16.52 o 
  -7  13   3       14.36       -6.83     16.17 o 
  -6  13   3        7.01       17.09     18.43 o 
  -5  13   3       99.27       79.81     20.52 o 
  -4  13   3      114.17       96.92     14.83 o 
  -3  13   3       81.05       90.80     22.46 o 
  -2  13   3      209.70      204.73     44.13 o 
  -1  13   3        0.34       16.48     11.39 o 
   0  13   3        0.10        9.59     12.79 o 
   1  13   3       60.68       75.50     14.59 o 
   2  13   3        1.12       26.57     12.93 o 
   3  13   3       25.21       51.05     14.14 o 
   4  13   3        0.14        7.26     15.98 o 
   5  13   3        0.09      -24.01     16.01 o 
   6  13   3        2.14        7.89     19.50 o 
  -8  14   3        0.63       25.71     34.87 o 
  -7  14   3      122.85       83.62     31.65 o 
  -6  14   3       13.12       17.94     17.42 o 
  -5  14   3        1.85       -0.22     16.94 o 
  -4  14   3      304.20      285.14     29.49 o 
  -3  14   3        8.18       29.90     19.88 o 
  -2  14   3      138.87      163.73     20.05 o 
  -1  14   3        0.71       17.91     12.29 o 
   0  14   3        1.16       26.35     12.98 o 
   1  14   3       13.55       30.02     13.02 o 
   2  14   3        3.89       21.44     13.00 o 
   3  14   3       79.02       89.25     21.96 o 
   4  14   3      104.66      107.39     24.08 o 
   5  14   3       34.58       54.03     28.30 o 
  -6  15   3       20.14       13.21     25.87 o 
  -5  15   3        3.33       34.24     18.87 o 
  -4  15   3       15.89       35.12     17.63 o 
  -3  15   3       33.47       80.31     17.23 o 
  -2  15   3       72.59      122.02     33.67 o 
  -1  15   3        0.21       -5.47     17.38 o 
   0  15   3      135.81      164.52     27.59 o 
   1  15   3        2.84       18.54     14.10 o 
   2  15   3        1.73       16.75     18.15 o 
   3  15   3       16.32       26.02     19.66 o 
   4  15   3       39.42       95.32     31.99 o 
  -3  16   3        0.05       33.86     24.44 o 
  -2  16   3       28.77       60.45     17.99 o 
  -1  16   3        6.22       14.92     15.18 o 
   0  16   3       24.58       23.19     28.73 o 
   1  16   3       20.51       41.50     17.21 o 
 -14   0   4        0.12        4.38     19.56 o 
 -13   0   4        9.03        1.55     17.10 o 
 -12   0   4        2.32       -6.64     15.53 o 
 -11   0   4        0.01       -8.46     15.01 o 
 -10   0   4       21.73       24.42     14.80 o 
  -9   0   4       50.02       63.07     16.31 o 
  -8   0   4       48.45       77.86     28.51 o 
  -7   0   4      355.60      296.23     19.54 o 
  -6   0   4      130.48       97.69     13.07 o 
  -5   0   4      161.77      169.58      9.21 o 
  -4   0   4   248279.78   237463.58   8900.97 o 
  -3   0   4     2597.28     2475.44     61.59 o 
  -2   0   4      697.73      738.00     21.07 o 
  -1   0   4       30.90       55.88      8.53 o 
   0   0   4    34764.71    37074.58   1059.57 o 
   1   0   4       32.62       23.10      6.83 o 
   2   0   4     1088.86     1170.36     34.66 o 
   3   0   4       98.79       72.07      8.90 o 
   4   0   4    22930.31    21477.99    505.47 o 
   5   0   4      237.12      213.65     16.62 o 
   6   0   4      475.47      393.78     22.90 o 
   7   0   4       13.31       78.40     22.91 o 
 -14   1   4        7.38       28.98     17.12 o 
 -13   1   4        0.03        0.14     13.01 o 
 -12   1   4       18.92       29.00     12.89 o 
 -11   1   4       30.06       23.62     12.01 o 
 -10   1   4        1.05      -13.61      9.07 o 
  -9   1   4       19.98       12.80      8.77 o 
  -8   1   4       69.87       69.72      7.94 o 
  -7   1   4        3.51       -0.89      4.57 o 
  -6   1   4     2125.82     1939.04     69.96 o 
  -5   1   4     1399.69     1290.21     33.51 o 
  -4   1   4    35340.82    35530.35    631.28 o 
  -3   1   4     4395.61     4549.78     77.58 o 
  -2   1   4     1947.72     2031.84     36.14 o 
  -1   1   4      978.02      945.33     18.36 o 
   0   1   4     1753.01     1775.19     32.49 o 
   1   1   4      199.35      205.10      7.52 o 
   2   1   4      426.68      435.15     12.32 o 
   3   1   4        6.27        2.36      4.00 o 
   4   1   4     8843.27     8535.03    159.51 o 
   5   1   4      852.61      835.60     22.66 o 
   6   1   4      362.34      317.18     16.49 o 
   7   1   4      337.10      275.93     37.42 o 
 -14   2   4        9.83       53.80     17.04 o 
 -13   2   4       21.81       23.79     16.42 o 
 -12   2   4        0.60       20.36     12.82 o 
 -11   2   4       38.69       57.92     13.35 o 
 -10   2   4     1150.32      997.41     51.77 o 
  -9   2   4       82.10       68.45     12.50 o 
  -8   2   4      831.27      800.51     31.72 o 
  -7   2   4       96.58       93.20      8.37 o 
  -6   2   4     1077.96     1052.00     25.79 o 
  -5   2   4     1225.36     1081.15     47.03 o 
  -4   2   4      313.20      344.85     20.15 o 
  -3   2   4    10740.36    10884.81    180.73 o 
  -2   2   4     5673.63     6094.04    102.69 o 
  -1   2   4      638.23      708.61     15.26 o 
   0   2   4      490.37      460.13     12.77 o 
   1   2   4       65.81       69.40      5.08 o 
   2   2   4      959.07      956.09     22.81 o 
   3   2   4     3192.49     3313.70     61.09 o 
   4   2   4        7.64        8.04      5.83 o 
   5   2   4      544.61      484.79     16.94 o 
   6   2   4       37.01       41.05      8.58 o 
   7   2   4       13.96      -19.85     13.49 o 
 -14   3   4        2.22       13.74     14.84 o 
 -13   3   4        0.31       21.42     14.09 o 
 -12   3   4        1.51        9.35     11.97 o 
 -11   3   4       26.59       36.28     11.94 o 
 -10   3   4      244.08      235.67     19.08 o 
  -9   3   4      286.01      251.38     15.18 o 
  -8   3   4       42.39       51.04      8.55 o 
  -7   3   4      587.19      540.20     17.73 o 
  -6   3   4      623.02      609.62     17.98 o 
  -5   3   4     1744.44     1613.09     53.99 o 
  -4   3   4     1383.16     1347.30     26.61 o 
  -3   3   4      250.02      239.39      9.21 o 
  -2   3   4     2013.50     2090.55     38.30 o 
  -1   3   4     5119.59     5127.12     87.70 o 
   0   3   4     1968.58     1984.44     37.12 o 
   1   3   4      556.44      551.41     14.23 o 
   2   3   4      482.39      502.28     14.16 o 
   3   3   4      416.37      483.18     16.61 o 
   4   3   4       61.45       55.01     12.22 o 
   5   3   4        4.83       17.37      7.23 o 
   6   3   4      111.44      134.63     12.16 o 
   7   3   4       78.44      117.86     28.76 o 
   8   3   4       99.53       95.46     25.71 o 
 -14   4   4        4.26       -6.44     19.02 o 
 -13   4   4        0.00      -22.86     15.24 o 
 -12   4   4       28.20       46.10     14.66 o 
 -11   4   4       43.21       35.82     14.26 o 
 -10   4   4      293.39      298.01     21.42 o 
  -9   4   4      558.89      565.82     32.22 o 
  -8   4   4      730.05      708.20     22.87 o 
  -7   4   4      157.20      166.30     11.96 o 
  -6   4   4       37.65       41.65      4.66 o 
  -5   4   4     3134.46     3110.44     56.48 o 
  -4   4   4      669.07      553.46     15.16 o 
  -3   4   4      466.40      488.10     13.76 o 
  -2   4   4     2734.13     2795.38     50.25 o 
  -1   4   4     1390.80     1472.96     29.12 o 
   0   4   4     2033.78     1983.53     44.53 o 
   1   4   4       76.77      103.29      6.73 o 
   2   4   4      193.96      212.52      9.65 o 
   3   4   4     1165.96     1103.12     29.73 o 
   4   4   4      804.40      829.75     44.13 o 
   5   4   4       47.16       56.47     11.94 o 
   6   4   4        6.16      -13.76      9.17 o 
   7   4   4       97.65      113.28     29.02 o 
   8   4   4       45.10       69.24     26.73 o 
  10   4   4        1.49       61.60     31.82 o 
 -14   5   4        1.34       31.73     43.78 o 
 -13   5   4        0.02      -10.45     17.76 o 
 -12   5   4       10.44       12.66     17.29 o 
 -11   5   4        8.57       21.07     17.69 o 
 -10   5   4       45.92       57.81     11.29 o 
  -9   5   4       11.42       10.42      8.37 o 
  -8   5   4       58.73       71.08      9.58 o 
  -7   5   4      643.37      588.13     19.60 o 
  -6   5   4       31.72       38.15      5.30 o 
  -5   5   4        2.18       10.25      3.94 o 
  -4   5   4      350.98      388.71     11.75 o 
  -3   5   4      269.85      301.77      9.83 o 
  -2   5   4        1.49        2.07      2.86 o 
  -1   5   4       17.61       19.79      4.80 o 
   0   5   4      223.46      222.23      9.27 o 
   1   5   4      652.06      716.20     18.09 o 
   2   5   4      106.93      101.01      7.59 o 
   3   5   4      428.27      458.68     20.19 o 
   4   5   4     3028.98     3037.57     64.80 o 
   5   5   4      175.35      184.00     13.29 o 
   6   5   4      138.03      135.01     14.20 o 
   8   5   4       13.47       13.49     18.33 o 
  10   5   4       11.93       92.15     30.04 o 
 -13   6   4        9.98       25.25     19.93 o 
 -12   6   4        7.40       10.64     18.06 o 
 -11   6   4        0.81       19.17     17.07 o 
 -10   6   4        0.48        4.91     14.83 o 
  -9   6   4        3.32      -10.14     10.56 o 
  -8   6   4       68.81       76.38     12.57 o 
  -7   6   4       38.25       40.71     11.94 o 
  -6   6   4      167.07      170.81      9.29 o 
  -5   6   4      830.44      804.68     19.77 o 
  -4   6   4     4457.47     4450.08     88.55 o 
  -3   6   4      222.59      239.36     12.01 o 
  -2   6   4       85.78       60.86      6.57 o 
  -1   6   4      654.98      676.24     17.53 o 
   0   6   4     1880.87     1812.11     36.28 o 
   1   6   4       32.26       60.94     10.07 o 
   2   6   4        3.56        2.91      4.92 o 
   3   6   4     1770.26     1784.26     41.85 o 
   4   6   4       45.64       67.04      9.11 o 
   5   6   4       50.78       40.09      8.99 o 
   6   6   4        0.77        4.89      8.52 o 
   7   6   4        8.58       11.20     22.40 o 
   9   6   4        0.04       17.05     21.89 o 
 -13   7   4       10.92       18.59     23.51 o 
 -12   7   4       19.35       81.98     26.55 o 
 -11   7   4        0.84       13.12     21.83 o 
 -10   7   4      484.37      553.73     33.42 o 
  -9   7   4       33.67       25.86     14.11 o 
  -8   7   4        0.69       -8.80      8.76 o 
  -7   7   4        0.77        1.66      8.42 o 
  -6   7   4      149.15      161.25     14.24 o 
  -5   7   4       34.51       41.84      7.27 o 
  -4   7   4     1609.04     1655.97     39.30 o 
  -3   7   4        0.03       -4.98      5.82 o 
  -2   7   4        0.04        7.72      5.80 o 
  -1   7   4      387.75      412.67     15.81 o 
   0   7   4       54.35       63.12      7.81 o 
   1   7   4      773.54      784.37     23.02 o 
   2   7   4      221.57      196.14     12.11 o 
   3   7   4     1095.87     1016.44     28.61 o 
   4   7   4       31.12       51.86     11.15 o 
   5   7   4      614.32      519.12     34.06 o 
   6   7   4       70.52       87.43     23.07 o 
   7   7   4        3.23      -17.82     22.91 o 
   8   7   4       66.95       94.51     49.26 o 
   9   7   4        0.24      109.41     26.12 o 
 -13   8   4        7.40       53.84     24.10 o 
 -12   8   4      161.46      207.50     27.01 o 
 -11   8   4       38.98       64.02     18.35 o 
 -10   8   4       59.16       54.61     14.77 o 
  -9   8   4      119.29      120.28     19.91 o 
  -8   8   4       36.03       25.40     11.81 o 
  -7   8   4      631.11      589.71     26.12 o 
  -6   8   4      152.71      158.12     15.31 o 
  -5   8   4      267.98      281.95     17.09 o 
  -4   8   4       24.55       28.05      7.73 o 
  -3   8   4      272.78      329.99     15.82 o 
  -2   8   4       11.79       22.10      7.19 o 
  -1   8   4      189.10      237.24     13.22 o 
   0   8   4       17.41       16.02      6.00 o 
   1   8   4       45.96       68.72     12.17 o 
   2   8   4       12.58       -4.29      7.77 o 
   3   8   4       60.19       37.01     10.70 o 
   4   8   4     1307.16     1213.97     67.50 o 
   5   8   4       23.34       21.92     12.79 o 
   6   8   4       67.59       73.86     17.20 o 
   7   8   4       59.52       88.82     24.82 o 
   8   8   4        0.95        2.57     23.93 o 
   9   8   4        3.34       43.53     29.53 o 
 -12   9   4        0.19       46.56     34.07 o 
 -11   9   4      398.27      428.06     33.25 o 
 -10   9   4      277.16      299.31     24.64 o 
  -9   9   4      217.34      212.81     22.89 o 
  -8   9   4        0.17       11.31     11.30 o 
  -7   9   4     1101.80     1021.15     36.52 o 
  -6   9   4       46.55       36.69     12.43 o 
  -5   9   4      150.09      164.79     13.30 o 
  -4   9   4      545.64      484.43     30.85 o 
  -3   9   4      136.66      142.33     12.35 o 
  -2   9   4        0.24        8.52      8.89 o 
  -1   9   4        4.15       -2.59      8.18 o 
   0   9   4       47.90       49.92     11.81 o 
   1   9   4      184.81      178.61     16.85 o 
   2   9   4      123.72      115.75     11.70 o 
   3   9   4      463.78      448.93     23.38 o 
   4   9   4      106.35      129.95     13.79 o 
   5   9   4      141.09      137.68     16.47 o 
   6   9   4      175.71      171.11     21.74 o 
   7   9   4        8.87       35.31     27.11 o 
   8   9   4        6.19       35.66     19.87 o 
   9   9   4        0.68       36.97     23.56 o 
 -12  10   4        9.94       44.54     20.96 o 
 -11  10   4       22.91       65.69     17.57 o 
 -10  10   4       73.01       82.82     30.27 o 
  -9  10   4      366.87      350.01     30.71 o 
  -8  10   4        9.07       10.22     12.50 o 
  -7  10   4     1675.20     1632.16     50.53 o 
  -6  10   4      380.85      445.40     36.08 o 
  -5  10   4      132.99      132.30     14.93 o 
  -4  10   4     1569.03     1495.52     46.21 o 
  -3  10   4       98.50      105.43     14.25 o 
  -2  10   4      499.25      487.99     24.72 o 
  -1  10   4     2134.32     2110.44     59.34 o 
   0  10   4        1.08        8.34     13.04 o 
   1  10   4      553.32      610.64     27.90 o 
   2  10   4        1.56       17.31     11.12 o 
   3  10   4      929.67      815.61     32.39 o 
   4  10   4       70.05       79.30     14.01 o 
   5  10   4       14.27       17.67     12.40 o 
   6  10   4       24.03       29.79     16.22 o 
   7  10   4        4.65        5.29     18.48 o 
   8  10   4       44.94       70.81     23.76 o 
 -11  11   4        3.89        2.20     17.89 o 
 -10  11   4       94.70       89.91     18.75 o 
  -9  11   4       98.84       68.19     16.84 o 
  -8  11   4      134.89      125.08     20.55 o 
  -7  11   4       14.55        9.42     14.49 o 
  -6  11   4      568.52      493.18     32.88 o 
  -5  11   4        4.64       14.88     12.91 o 
  -4  11   4      458.60      406.97     24.68 o 
  -3  11   4      493.59      516.57     30.89 o 
  -2  11   4      293.11      259.11     21.12 o 
  -1  11   4     1019.05      958.74     36.56 o 
   0  11   4      950.24      826.91     33.77 o 
   1  11   4      136.50      133.97     16.98 o 
   2  11   4       75.31      105.20     15.65 o 
   3  11   4        1.69       -4.47      9.87 o 
   4  11   4       85.76       96.55     23.12 o 
   5  11   4        0.67       -3.18     13.65 o 
   6  11   4       41.08       29.22     19.96 o 
   7  11   4       24.85       42.00     31.31 o 
 -10  12   4       10.58       19.16     18.33 o 
  -9  12   4        7.62        5.44     15.84 o 
  -8  12   4       93.14       83.22     20.33 o 
  -7  12   4      289.38      269.27     28.55 o 
  -6  12   4      121.70      102.83     19.31 o 
  -5  12   4      193.54      195.97     28.79 o 
  -4  12   4       15.91       39.83     12.02 o 
  -3  12   4        9.67       15.36     10.15 o 
  -2  12   4      135.55      113.84     19.78 o 
  -1  12   4       30.06       35.19     12.65 o 
   0  12   4       27.53       22.07     12.44 o 
   1  12   4      108.05      129.08     18.00 o 
   2  12   4        6.05       17.18     20.76 o 
   3  12   4       97.77       91.18     15.73 o 
   4  12   4      117.33      106.78     21.38 o 
   5  12   4        7.52        5.02     19.72 o 
   6  12   4        0.08      -21.40     18.21 o 
  -9  13   4       43.87       53.62     21.22 o 
  -8  13   4        8.65       19.94     17.14 o 
  -7  13   4       18.62       21.48     16.45 o 
  -6  13   4       13.44        6.37     19.86 o 
  -5  13   4      341.10      336.96     30.50 o 
  -4  13   4       54.04       76.57     14.63 o 
  -3  13   4        0.01       10.05     11.10 o 
  -2  13   4      424.75      371.65     26.69 o 
  -1  13   4      331.12      314.12     24.65 o 
   0  13   4        0.27       21.70     13.26 o 
   1  13   4        3.55       14.98     13.53 o 
   2  13   4       74.38       77.91     15.26 o 
   3  13   4      117.31       97.20     16.35 o 
   4  13   4      101.31       67.01     19.49 o 
   5  13   4        1.30       -2.89     16.64 o 
   6  13   4        5.22       -1.27     33.86 o 
  -8  14   4       63.11       41.43     42.00 o 
  -7  14   4        0.46       11.80     17.25 o 
  -6  14   4       30.35       18.57     17.72 o 
  -5  14   4       82.21       91.34     20.11 o 
  -4  14   4        6.88      -17.88     19.18 o 
  -3  14   4       23.13       35.90     13.18 o 
  -2  14   4       54.44       53.83     14.47 o 
  -1  14   4        3.80       29.38     12.36 o 
   0  14   4       65.22       60.67     15.28 o 
   1  14   4      156.55      184.63     21.68 o 
   2  14   4        0.13        9.80     14.40 o 
   3  14   4       40.00       38.68     23.16 o 
   4  14   4      106.71      100.66     33.69 o 
   5  14   4       21.41       46.33     37.93 o 
  -6  15   4      100.64       85.63     22.83 o 
  -5  15   4       37.31       42.88     21.87 o 
  -4  15   4       11.47       15.25     17.20 o 
  -3  15   4        9.28       24.58     19.55 o 
  -2  15   4        0.52       -1.29     12.14 o 
  -1  15   4        0.05       30.71     21.27 o 
   0  15   4       40.51       61.30     16.38 o 
   1  15   4        0.01       22.03     17.12 o 
   2  15   4       10.75       30.01     16.05 o 
   3  15   4       60.60       20.52     57.40 o 
  -3  16   4        0.00        0.00     39.46 o 
  -2  16   4        8.27        8.09     14.60 o 
  -1  16   4       92.61      114.54     20.96 o 
   0  16   4       27.01       54.87     17.54 o 
   1  16   4      116.24      151.83     28.39 o 
 -15   1   5        1.72       -3.49     16.30 o 
 -14   1   5        6.24       -0.87     14.31 o 
 -13   1   5        0.39       -5.75     12.16 o 
 -12   1   5        1.26        8.12     11.50 o 
 -11   1   5        0.01        9.97     10.59 o 
 -10   1   5        0.61       -2.71      8.90 o 
  -9   1   5       98.21       68.46     11.36 o 
  -8   1   5       52.16       66.31      7.61 o 
  -7   1   5       11.77        7.54      4.47 o 
  -6   1   5       51.00       65.20      5.98 o 
  -5   1   5     3805.17     3700.82     71.34 o 
  -4   1   5    15976.92    16105.58    266.21 o 
  -3   1   5      645.11      708.05     15.66 o 
  -2   1   5      974.09     1156.29     22.49 o 
  -1   1   5      543.65      623.15     13.73 o 
   0   1   5        6.59        5.97      2.67 o 
   1   1   5      121.41      148.11      6.62 o 
   2   1   5      652.56      608.20     15.76 o 
   3   1   5     1279.37     1202.79     29.16 o 
   4   1   5      971.37      920.07     24.25 o 
   5   1   5        0.00        3.11      5.91 o 
   6   1   5      169.79      109.96     13.80 o 
   7   1   5        8.25       21.64     18.84 o 
 -15   2   5       22.10        5.94     19.14 o 
 -14   2   5        0.37      -16.64     13.58 o 
 -13   2   5        0.65       -0.97     12.48 o 
 -12   2   5       44.64       45.24     13.32 o 
 -11   2   5       16.17       27.94     12.41 o 
 -10   2   5        2.50        6.15     10.30 o 
  -9   2   5       18.43       32.91     11.90 o 
  -8   2   5        4.68        6.29      5.72 o 
  -7   2   5       60.96       55.82      6.99 o 
  -6   2   5      160.85      133.58     10.90 o 
  -5   2   5      396.85      394.08     13.03 o 
  -4   2   5       41.73       45.24      7.39 o 
  -3   2   5     1421.94     1319.92     25.79 o 
  -2   2   5      764.16      755.62     24.55 o 
  -1   2   5      599.39      632.50     15.71 o 
   0   2   5     4646.63     4785.78     89.53 o 
   1   2   5       24.31       29.46      6.47 o 
   2   2   5      526.41      499.03     30.00 o 
   3   2   5      140.29      159.67      9.38 o 
   4   2   5      238.75      227.69     17.78 o 
   5   2   5      268.46      301.25     16.11 o 
   6   2   5      228.82      148.35     17.72 o 
   7   2   5      217.66      296.81     42.00 o 
 -14   3   5        0.03       -7.67     14.80 o 
 -13   3   5        6.82       -2.75     13.89 o 
 -12   3   5       13.33       11.10     14.04 o 
 -11   3   5       87.24      100.81     15.06 o 
 -10   3   5      184.85      164.40     16.63 o 
  -9   3   5       47.53       37.65      8.38 o 
  -8   3   5      891.57      854.95     25.85 o 
  -7   3   5       26.82       19.82      5.76 o 
  -6   3   5      136.19      146.61     11.66 o 
  -5   3   5      403.10      411.35     14.31 o 
  -4   3   5      249.04      262.07      9.15 o 
  -3   3   5     6292.56     6623.14    123.79 o 
  -2   3   5      641.66      614.80     14.95 o 
  -1   3   5      683.95      736.57     17.02 o 
   0   3   5       11.58       16.16      3.80 o 
   1   3   5      903.13     1007.01     22.44 o 
   2   3   5        2.42        6.78      4.22 o 
   3   3   5       50.34       51.65      7.29 o 
   4   3   5      128.23      118.49     10.69 o 
   5   3   5      145.57      126.48     10.44 o 
   6   3   5      311.92      283.92     26.98 o 
   7   3   5        6.40       44.80     21.38 o 
   8   3   5      126.60      121.68     31.82 o 
 -14   4   5        3.79        6.02     17.77 o 
 -13   4   5       21.12       29.10     18.19 o 
 -12   4   5        8.44      -15.78     16.57 o 
 -11   4   5       12.15        4.25     11.68 o 
 -10   4   5      246.57      206.63     24.01 o 
  -9   4   5      167.13      191.18     13.89 o 
  -8   4   5      398.54      390.22     16.68 o 
  -7   4   5      406.54      385.95     15.41 o 
  -6   4   5      441.82      482.76     13.53 o 
  -5   4   5     9896.44    10167.44    171.49 o 
  -4   4   5      365.03      349.09     13.74 o 
  -3   4   5      325.61      373.95     11.36 o 
  -2   4   5      729.52      710.52     16.99 o 
  -1   4   5      105.43      109.12      6.62 o 
   0   4   5      283.45      285.38     10.36 o 
   1   4   5     3611.28     4034.16     72.52 o 
   2   4   5       50.03       48.62      6.21 o 
   3   4   5     1006.14      940.25     25.70 o 
   4   4   5      328.69      348.17     14.73 o 
   5   4   5      108.17      129.64     13.77 o 
   6   4   5        2.15       15.70     14.51 o 
   7   4   5      325.82      388.19     52.44 o 
   8   4   5       22.95       16.04     20.87 o 
 -14   5   5        0.01       42.55     21.98 o 
 -13   5   5        2.42       -7.40     18.02 o 
 -12   5   5       41.63       37.63     18.78 o 
 -11   5   5       39.35       50.80     18.90 o 
 -10   5   5        0.71        0.80      8.66 o 
  -9   5   5       14.58       15.47      7.83 o 
  -8   5   5       13.90        6.55      6.91 o 
  -7   5   5      761.95      709.35     21.92 o 
  -6   5   5     1258.63     1318.78     28.44 o 
  -5   5   5       33.84       33.84      4.92 o 
  -4   5   5       21.04       27.43      4.81 o 
  -3   5   5       55.49       73.38      5.92 o 
  -2   5   5       51.84       60.49      5.76 o 
  -1   5   5      430.87      376.50     12.02 o 
   0   5   5      791.43      870.15     20.84 o 
   1   5   5      102.91       96.59     10.85 o 
   2   5   5       51.81       63.81      6.99 o 
   3   5   5      450.57      492.26     17.30 o 
   4   5   5        4.95        1.91      6.11 o 
   5   5   5       15.86        2.99      8.63 o 
   6   5   5       14.64       28.00     18.07 o 
   7   5   5       10.85       50.66     24.18 o 
   8   5   5      110.23      107.93     32.33 o 
 -14   6   5        0.27       11.39     27.75 o 
 -13   6   5       37.75       63.16     22.71 o 
 -12   6   5       66.86       56.06     20.16 o 
 -11   6   5       89.62      114.99     22.18 o 
 -10   6   5       23.44       30.56     12.80 o 
  -9   6   5      211.05      194.56     17.90 o 
  -8   6   5       14.10       21.30      9.03 o 
  -7   6   5      431.19      441.00     24.21 o 
  -6   6   5       96.17       83.33      9.03 o 
  -5   6   5      212.93      212.53      9.80 o 
  -4   6   5     3463.89     3503.67     63.74 o 
  -3   6   5       33.75       30.08      4.45 o 
  -2   6   5      385.42      371.06     12.10 o 
  -1   6   5      169.72      182.82      9.09 o 
   0   6   5     2220.05     2304.62     44.99 o 
   1   6   5       58.77       67.41      6.92 o 
   2   6   5      103.65       99.28      8.49 o 
   3   6   5      148.37      143.97     11.47 o 
   4   6   5      108.21      107.33     11.02 o 
   5   6   5       97.97      106.88     16.86 o 
   6   6   5        0.32       -6.76     13.47 o 
   8   6   5       51.32       64.15     27.24 o 
   9   6   5        1.31       53.96     30.29 o 
 -13   7   5        2.14       45.39     25.59 o 
 -12   7   5        1.16       -1.33     22.25 o 
 -11   7   5       13.89       12.70     20.73 o 
 -10   7   5      222.75      257.30     33.11 o 
  -9   7   5       27.82       33.25     11.12 o 
  -8   7   5       40.63       32.48     16.53 o 
  -7   7   5       84.48       66.53     12.10 o 
  -6   7   5      187.83      166.34     21.19 o 
  -5   7   5      712.70      740.54     23.06 o 
  -4   7   5        0.33        0.42      5.67 o 
  -3   7   5       67.20       92.99      9.50 o 
  -2   7   5      105.21      120.73      8.74 o 
  -1   7   5       56.06       78.31      7.50 o 
   0   7   5       65.52       92.12      7.85 o 
   1   7   5       18.74       13.06      6.03 o 
   2   7   5      345.30      345.98     16.11 o 
   3   7   5      297.36      254.97     15.39 o 
   4   7   5      109.21       99.88     16.84 o 
   5   7   5       48.92       43.65     17.37 o 
   6   7   5       75.25       54.73     29.02 o 
   7   7   5       69.77       47.35     30.29 o 
   8   7   5        2.27      133.89     40.73 o 
   9   7   5        5.61      126.77     36.40 o 
 -13   8   5       57.94       90.20     21.24 o 
 -12   8   5       34.02       89.83     20.53 o 
 -11   8   5        1.85       18.34     15.50 o 
 -10   8   5       52.64       94.39     19.99 o 
  -9   8   5       41.96       52.95     13.90 o 
  -8   8   5        1.63        4.02     10.28 o 
  -7   8   5      394.98      401.74     23.11 o 
  -6   8   5       79.83       87.12     12.31 o 
  -5   8   5      128.13      136.10     11.96 o 
  -4   8   5      190.87      211.37     13.75 o 
  -3   8   5        0.69       -7.73      5.98 o 
  -2   8   5      497.67      520.42     19.25 o 
  -1   8   5       19.48       28.68      7.56 o 
   0   8   5        0.01        7.22      5.89 o 
   1   8   5       38.18       56.74     11.42 o 
   2   8   5      105.91      122.21     14.23 o 
   3   8   5      190.91      200.33     17.26 o 
   4   8   5       67.71       82.74     13.35 o 
   5   8   5      227.34      170.93     25.55 o 
   6   8   5      196.05      156.29     38.18 o 
   7   8   5        0.01        1.82     19.06 o 
   8   8   5        0.55       53.96     28.76 o 
   9   8   5        1.57       94.95     50.91 o 
 -13   9   5        2.12       35.38     29.27 o 
 -12   9   5        0.27       38.50     19.64 o 
 -11   9   5       56.62       63.62     16.65 o 
 -10   9   5        0.38        1.73     12.05 o 
  -9   9   5       74.36       76.39     15.58 o 
  -8   9   5       17.59       34.04     14.68 o 
  -7   9   5        0.60       -5.07     10.48 o 
  -6   9   5      524.05      519.08     25.80 o 
  -5   9   5      412.38      354.55     18.31 o 
  -4   9   5      743.96      754.38     25.19 o 
  -3   9   5      518.32      478.75     20.09 o 
  -2   9   5      103.69      133.19     15.19 o 
  -1   9   5      670.22      618.96     29.09 o 
   0   9   5      198.43      206.32     17.62 o 
   1   9   5      161.94      160.78     16.41 o 
   2   9   5      130.21      150.04     16.08 o 
   3   9   5      113.26      112.70     16.86 o 
   4   9   5       59.77       54.25     13.05 o 
   5   9   5      100.08       82.75     22.14 o 
   6   9   5        0.93       15.34     37.93 o 
   7   9   5       12.09       39.70     39.71 o 
   8   9   5        1.39       34.43     30.80 o 
 -12  10   5        8.12       19.52     19.68 o 
 -11  10   5       45.92       67.79     16.87 o 
 -10  10   5        4.60        4.71     14.25 o 
  -9  10   5       52.36       80.55     17.31 o 
  -8  10   5      119.94      129.81     17.41 o 
  -7  10   5        0.15       13.27     12.26 o 
  -6  10   5       10.39        5.49     10.30 o 
  -5  10   5        7.09        2.28     10.14 o 
  -4  10   5      826.84      742.63     30.24 o 
  -3  10   5       30.78       21.37     10.57 o 
  -2  10   5        0.00        9.52      9.78 o 
  -1  10   5        5.62        6.56     13.24 o 
   0  10   5       53.14       85.17     14.78 o 
   1  10   5       48.45       54.73     13.03 o 
   2  10   5       60.59       73.13     13.58 o 
   3  10   5      295.76      259.45     21.25 o 
   4  10   5        0.14       11.41     11.47 o 
   5  10   5        7.41       17.14     14.57 o 
   6  10   5       37.07       51.08     20.97 o 
   7  10   5        4.86       55.19     26.09 o 
 -11  11   5        7.88       29.51     15.99 o 
 -10  11   5        4.92       -7.91     14.25 o 
  -9  11   5        2.97        1.80     14.08 o 
  -8  11   5        9.59        2.67     13.10 o 
  -7  11   5       10.16       -0.21     12.50 o 
  -6  11   5       68.69       72.92     17.55 o 
  -5  11   5        0.79        8.34     12.60 o 
  -4  11   5      332.31      353.96     23.53 o 
  -3  11   5       20.91       15.74     11.03 o 
  -2  11   5       55.28       52.36     13.01 o 
  -1  11   5      570.44      536.22     28.93 o 
   0  11   5       50.44       65.11     14.97 o 
   1  11   5       10.89       15.97     11.16 o 
   2  11   5       43.08       44.54     13.01 o 
   3  11   5      188.05      150.92     18.04 o 
   4  11   5       76.15      118.79     21.23 o 
   5  11   5       16.73       35.13     22.27 o 
   6  11   5        6.23       -6.36     24.69 o 
   7  11   5        8.67       -6.87     26.47 o 
 -11  12   5        8.25       16.04     31.56 o 
 -10  12   5       28.76       34.96     25.18 o 
  -9  12   5       58.21       90.98     23.01 o 
  -8  12   5        1.93       -5.98     16.23 o 
  -7  12   5        2.71       -9.63     12.69 o 
  -6  12   5       44.83       44.08     28.67 o 
  -5  12   5      255.20      274.17     27.45 o 
  -4  12   5      122.62      134.27     17.14 o 
  -3  12   5      213.55      240.46     21.61 o 
  -2  12   5       22.04       33.34     12.27 o 
  -1  12   5      607.12      548.31     52.65 o 
   0  12   5       11.47        0.49     10.99 o 
   1  12   5      208.53      232.33     22.11 o 
   2  12   5       15.32       23.90     19.69 o 
   3  12   5       60.65       69.46     14.72 o 
   4  12   5       10.74       -2.86     15.05 o 
   5  12   5       21.88       44.02     21.41 o 
   6  12   5        0.73       29.02     30.04 o 
 -10  13   5        4.14       37.67     32.07 o 
  -9  13   5       37.04       37.53     19.63 o 
  -8  13   5        2.39       -8.55     14.82 o 
  -7  13   5       30.28       29.58     16.79 o 
  -6  13   5        0.20       19.23     15.35 o 
  -5  13   5      163.31      165.77     24.68 o 
  -4  13   5      256.26      240.27     21.97 o 
  -3  13   5        8.34       16.02     11.24 o 
  -2  13   5        6.52        2.57     10.96 o 
  -1  13   5        9.81        0.27     23.37 o 
   0  13   5       75.44       49.42     14.27 o 
   1  13   5       29.81       63.46     15.22 o 
   2  13   5        5.06       40.23     16.53 o 
   3  13   5        1.85       21.42     16.63 o 
   4  13   5       17.23       36.43     17.65 o 
   5  13   5        7.69       12.98     33.35 o 
  -8  14   5        0.20        6.40     17.23 o 
  -7  14   5       13.74       47.27     19.30 o 
  -6  14   5        4.90       25.25     19.87 o 
  -5  14   5       33.76       59.57     25.26 o 
  -4  14   5       60.61       79.91     19.57 o 
  -3  14   5      210.38      194.73     20.83 o 
  -2  14   5      185.91      249.29     26.18 o 
  -1  14   5       42.59       45.67     14.73 o 
   0  14   5      320.96      359.88     28.12 o 
   1  14   5        5.47       10.45     13.44 o 
   2  14   5       31.74       47.19     28.24 o 
   3  14   5        2.21       -1.94     17.14 o 
   4  14   5        0.40       33.60     40.22 o 
  -6  15   5        2.61       15.58     18.84 o 
  -5  15   5        0.84        9.47     16.17 o 
  -4  15   5       62.42       50.15     19.61 o 
  -3  15   5       12.71       46.06     24.69 o 
  -2  15   5       52.55       48.78     16.15 o 
  -1  15   5      107.31      138.25     20.16 o 
   0  15   5        0.09        1.41     17.16 o 
   1  15   5       11.27       15.02     15.14 o 
   2  15   5      106.36      133.02     32.31 o 
  -3  16   5       16.18       -3.82     37.93 o 
  -2  16   5       41.84       70.77     19.05 o 
  -1  16   5       40.31      126.75     21.98 o 
   0  16   5        2.61       10.75     18.68 o 
 -15   0   6        0.71       31.73     22.96 o 
 -14   0   6       37.65       43.89     23.05 o 
 -13   0   6        0.14      -15.16     16.60 o 
 -12   0   6       26.19        4.05     16.25 o 
 -11   0   6        3.94      -12.87     15.91 o 
 -10   0   6      291.53      264.06     28.13 o 
  -9   0   6       10.32       25.72     13.70 o 
  -8   0   6      946.08      874.87     28.85 o 
  -7   0   6       31.35       25.93      5.00 o 
  -6   0   6      163.70      174.32     10.71 o 
  -5   0   6     2398.86     2281.25     59.80 o 
  -4   0   6     3929.75     4107.59    101.03 o 
  -3   0   6     2233.57     2538.96     66.14 o 
  -2   0   6    15428.83    16760.72    391.22 o 
  -1   0   6      111.20      119.18     12.32 o 
   0   0   6     1634.00     1632.74     83.24 o 
   1   0   6      824.51      909.43     28.04 o 
   2   0   6    10229.83    10915.25    412.87 o 
   3   0   6       85.35      112.06     11.52 o 
   4   0   6     1271.49     1179.51     52.51 o 
   5   0   6       10.39       18.03     19.47 o 
   6   0   6     1180.43      944.09    130.97 o 
 -15   1   6       18.88       37.29     17.49 o 
 -14   1   6        1.13       -9.58     13.77 o 
 -13   1   6        0.09       21.69     16.50 o 
 -12   1   6       73.79       68.40     14.29 o 
 -11   1   6        7.36       14.59     11.11 o 
 -10   1   6       25.49       15.58     10.66 o 
  -9   1   6        5.34        9.31      9.02 o 
  -8   1   6       57.12       42.50      6.99 o 
  -7   1   6      554.15      545.83     23.11 o 
  -6   1   6     1918.58     1916.51     62.16 o 
  -5   1   6        8.13        1.61      3.97 o 
  -4   1   6     8544.70     8879.55    149.07 o 
  -3   1   6      386.14      405.94     11.28 o 
  -2   1   6       11.67       25.25      5.09 o 
  -1   1   6     4275.80     4378.35     83.82 o 
   0   1   6      589.42      689.79     17.93 o 
   1   1   6      278.37      258.15     11.08 o 
   2   1   6     1678.28     1669.42     47.10 o 
   3   1   6      129.20      129.56     10.92 o 
   4   1   6        1.63       -9.24      6.43 o 
   5   1   6       42.80       37.66     10.46 o 
   6   1   6     2053.93     1800.53     53.97 o 
   7   1   6      919.74      938.78     70.51 o 
 -15   2   6       15.31       39.46     16.84 o 
 -14   2   6       27.85       25.08     15.36 o 
 -13   2   6       65.47      103.04     17.14 o 
 -12   2   6       60.42       45.55     13.35 o 
 -11   2   6        1.36       -0.71     10.56 o 
 -10   2   6       68.31       77.11     13.26 o 
  -9   2   6      119.67      126.12     10.67 o 
  -8   2   6     1151.82     1156.22     29.74 o 
  -7   2   6     1189.30     1170.01     36.62 o 
  -6   2   6      580.33      564.98     34.25 o 
  -5   2   6      300.95      290.97      9.89 o 
  -4   2   6       19.13       24.47      4.22 o 
  -3   2   6     1022.39     1021.65     21.54 o 
  -2   2   6     3689.33     4118.85     71.73 o 
  -1   2   6       25.15       26.53      4.23 o 
   0   2   6     1264.73     1327.56     26.83 o 
   1   2   6     2241.62     2567.81     47.92 o 
   2   2   6     1304.84     1399.61     29.86 o 
   3   2   6      812.51      754.93     20.29 o 
   4   2   6       23.13        5.58      8.05 o 
   5   2   6      884.09      911.04     32.41 o 
   6   2   6      223.21      219.66     22.20 o 
   7   2   6        6.40       22.15     20.36 o 
 -15   3   6        0.04       49.86     21.78 o 
 -14   3   6       15.23       24.67     15.88 o 
 -13   3   6       53.39       44.93     15.27 o 
 -12   3   6       12.71       17.45     12.30 o 
 -11   3   6      131.24      140.72     25.85 o 
 -10   3   6       11.40       11.78      9.86 o 
  -9   3   6        9.20       10.92      6.93 o 
  -8   3   6     3741.12     3632.81    126.22 o 
  -7   3   6     3165.25     3143.48     96.24 o 
  -6   3   6     1651.69     1702.32     37.89 o 
  -5   3   6     2407.97     2311.89     43.23 o 
  -4   3   6      153.65      177.66      7.89 o 
  -3   3   6     4929.53     5203.92     89.95 o 
  -2   3   6        7.05        6.19      3.64 o 
  -1   3   6      898.15      885.17     19.91 o 
   0   3   6     7792.92     8217.57    139.72 o 
   1   3   6     3303.55     3564.01     70.01 o 
   2   3   6      729.72      683.94     23.71 o 
   3   3   6       21.71       20.87      5.74 o 
   4   3   6        5.38        8.10      6.87 o 
   5   3   6      106.25      123.57     14.74 o 
   6   3   6      161.25      193.46     21.45 o 
   7   3   6       32.60       56.62     17.49 o 
 -15   4   6        0.58      -18.64     23.19 o 
 -14   4   6        2.47       27.49     18.84 o 
 -13   4   6        1.16        6.75     16.55 o 
 -12   4   6       50.51       57.96     15.22 o 
 -11   4   6       89.20      107.18     15.96 o 
 -10   4   6       14.01       25.12     11.30 o 
  -9   4   6      121.48      121.42     11.71 o 
  -8   4   6      407.14      379.19     16.63 o 
  -7   4   6      735.10      769.77     22.49 o 
  -6   4   6      126.30      134.13      7.58 o 
  -5   4   6     4138.09     4414.74     78.00 o 
  -4   4   6      325.23      333.71     10.98 o 
  -3   4   6     1509.31     1601.77     31.91 o 
  -2   4   6     1342.59     1211.96     25.63 o 
  -1   4   6      641.26      618.25     16.35 o 
   0   4   6     2502.87     2994.14     55.43 o 
   1   4   6       51.96       40.82      8.29 o 
   2   4   6      268.44      235.23     11.23 o 
   3   4   6       20.31       27.19      6.68 o 
   4   4   6       29.08       16.85      7.74 o 
   5   4   6      208.09      224.21     21.86 o 
   6   4   6      226.26      249.08     28.60 o 
   7   4   6        4.42       26.34     23.80 o 
   8   4   6        1.79       71.53     26.22 o 
 -14   5   6        4.74       -0.23     22.86 o 
 -13   5   6        0.61        3.89     18.76 o 
 -12   5   6        0.13        5.99     17.47 o 
 -11   5   6        8.85       -9.45     14.62 o 
 -10   5   6       55.53       55.38     11.00 o 
  -9   5   6       91.66       98.72     13.78 o 
  -8   5   6      310.30      325.01     16.07 o 
  -7   5   6       42.94       31.13      7.48 o 
  -6   5   6      114.76      103.03     12.12 o 
  -5   5   6      249.64      280.90     11.13 o 
  -4   5   6        0.69        4.19      4.08 o 
  -3   5   6     1090.73     1044.64     23.32 o 
  -2   5   6       10.18       13.52      4.40 o 
  -1   5   6      994.00      946.73     23.71 o 
   0   5   6      870.95      840.76     20.84 o 
   1   5   6      205.04      227.09     10.94 o 
   2   5   6       32.30       45.13      6.86 o 
   3   5   6       12.14        1.08      6.41 o 
   4   5   6        1.34        9.99      7.07 o 
   5   5   6       79.81      115.74     25.66 o 
   6   5   6      313.14      452.70     70.00 o 
   7   5   6        1.66       79.93     26.98 o 
   8   5   6       19.23       56.51     29.78 o 
 -14   6   6       11.41       29.26     20.47 o 
 -13   6   6        5.21      -26.18     17.45 o 
 -12   6   6        0.00       -8.33     17.53 o 
 -11   6   6        2.28       -2.75     16.49 o 
 -10   6   6        6.01        2.42     11.48 o 
  -9   6   6       19.24       10.79     10.75 o 
  -8   6   6       29.11       39.76     10.50 o 
  -7   6   6       86.64      107.29     14.18 o 
  -6   6   6       34.04       31.90      6.60 o 
  -5   6   6      318.65      350.93     12.64 o 
  -4   6   6     2452.11     2484.03     47.56 o 
  -3   6   6      182.47      218.97      9.69 o 
  -2   6   6       34.82       42.63      5.73 o 
  -1   6   6       20.45       15.04      5.04 o 
   0   6   6       28.59       27.16      5.76 o 
   1   6   6      451.46      426.05     14.97 o 
   2   6   6      359.80      341.34     14.46 o 
   3   6   6       58.54       72.30      8.45 o 
   4   6   6       78.41       70.12     12.10 o 
   5   6   6      149.39      137.75     18.38 o 
   6   6   6       80.60      150.83     64.27 o 
   7   6   6       63.15      138.98     34.11 o 
   8   6   6        3.90       56.26     29.78 o 
 -14   7   6        9.83       12.22     36.40 o 
 -13   7   6       28.06       24.79     20.07 o 
 -12   7   6       74.92       75.95     22.38 o 
 -11   7   6        5.13        1.95     22.66 o 
 -10   7   6        4.36       -2.93     13.45 o 
  -9   7   6        0.18      -12.98      8.65 o 
  -8   7   6     1818.70     1813.96     51.51 o 
  -7   7   6       15.82        2.30      8.47 o 
  -6   7   6       83.28       86.19      9.68 o 
  -5   7   6      213.81      203.40     13.01 o 
  -4   7   6     1586.38     1540.00     37.53 o 
  -3   7   6      692.76      671.67     23.48 o 
  -2   7   6       54.76       53.19      6.31 o 
  -1   7   6      131.60      133.60      9.07 o 
   0   7   6     1142.58     1105.81     26.61 o 
   1   7   6       69.95       84.65      8.46 o 
   2   7   6       37.64       48.86      8.67 o 
   3   7   6      160.64      164.69     13.13 o 
   4   7   6       44.55       28.29     10.19 o 
   5   7   6      171.49      143.06     35.89 o 
   7   7   6        0.81       37.16     30.04 o 
   8   7   6       26.64       79.67     34.62 o 
 -13   8   6        2.64       20.63     32.16 o 
 -12   8   6      100.62      151.69     38.51 o 
 -11   8   6      270.94      253.84     22.84 o 
 -10   8   6       90.26      110.67     17.45 o 
  -9   8   6      364.37      383.84     24.69 o 
  -8   8   6      719.30      704.91     29.20 o 
  -7   8   6      129.39      129.34     15.10 o 
  -6   8   6        8.73       -2.43      9.44 o 
  -5   8   6      289.07      286.85     15.87 o 
  -4   8   6        2.71       -5.01      6.95 o 
  -3   8   6      573.82      492.82     19.33 o 
  -2   8   6      306.07      293.95     15.71 o 
  -1   8   6      728.74      691.56     23.11 o 
   0   8   6     1973.26     1773.38     43.28 o 
   1   8   6      403.56      372.38     35.05 o 
   2   8   6      193.33      203.25     17.21 o 
   3   8   6      292.01      305.59     20.38 o 
   4   8   6       80.35       91.24     17.02 o 
   5   8   6        4.71       11.71     21.89 o 
   6   8   6       93.36       67.71     29.53 o 
   8   8   6        4.13       87.55     28.89 o 
 -13   9   6       73.04       79.82     21.84 o 
 -12   9   6        0.61       13.24     17.83 o 
 -11   9   6      269.33      297.24     26.89 o 
 -10   9   6      205.06      257.92     30.84 o 
  -9   9   6     1026.98      986.12     37.44 o 
  -8   9   6      301.93      325.79     22.78 o 
  -7   9   6      791.09      694.18     30.16 o 
  -6   9   6        3.01        4.46     10.23 o 
  -5   9   6     1736.44     1600.91     41.32 o 
  -4   9   6      182.79      220.27     15.44 o 
  -3   9   6      151.78      159.02     13.26 o 
  -2   9   6      196.79      213.31     18.41 o 
  -1   9   6      185.81      217.06     18.52 o 
   0   9   6     1576.22     1431.06     44.53 o 
   1   9   6      370.27      341.96     22.27 o 
   2   9   6      174.69      171.12     20.06 o 
   3   9   6      171.59      162.10     17.25 o 
   4   9   6       14.89       11.43     12.74 o 
   5   9   6       28.46       -4.58     23.67 o 
   6   9   6        0.15        2.80     23.67 o 
   7   9   6        0.51       56.17     30.04 o 
 -12  10   6      158.72      164.39     26.05 o 
 -11  10   6        0.74       25.56     23.18 o 
 -10  10   6      244.84      233.66     29.58 o 
  -9  10   6       28.68       15.93     13.45 o 
  -8  10   6      437.92      398.59     28.21 o 
  -7  10   6     1095.92     1051.60     38.11 o 
  -6  10   6       23.56       26.53     12.42 o 
  -5  10   6     1731.23     1540.99     47.50 o 
  -4  10   6     1069.95      959.56     40.75 o 
  -3  10   6      725.62      657.40     28.60 o 
  -2  10   6     2041.01     2023.81     58.00 o 
  -1  10   6      886.80      794.07     31.96 o 
   0  10   6     1225.31     1149.60     40.02 o 
   1  10   6      119.35      167.36     17.94 o 
   2  10   6      114.54      132.61     17.41 o 
   3  10   6       23.04       36.14     12.73 o 
   4  10   6        0.01        5.50     22.15 o 
   5  10   6       15.71       48.36     30.04 o 
   6  10   6        4.50       48.49     20.52 o 
   7  10   6        0.48       19.30     20.69 o 
 -12  11   6       19.14       11.96     46.07 o 
 -11  11   6       51.61       57.80     18.20 o 
 -10  11   6       48.96       47.29     16.97 o 
  -9  11   6       29.19       35.28     15.31 o 
  -8  11   6      708.99      633.50     40.16 o 
  -7  11   6        3.62       17.28     13.46 o 
  -6  11   6        1.92      -16.70     12.19 o 
  -5  11   6        1.66      -11.52      9.61 o 
  -4  11   6     2240.57     2068.87     59.93 o 
  -3  11   6      544.03      465.74     26.90 o 
  -2  11   6      286.60      279.26     22.47 o 
  -1  11   6       60.84       69.15     13.64 o 
   0  11   6     1327.01     1172.05     41.79 o 
   1  11   6      117.12      159.08     18.21 o 
   2  11   6      130.63      133.36     19.55 o 
   3  11   6      203.95      225.54     21.08 o 
   4  11   6       95.66       76.76     24.18 o 
   5  11   6       61.73       57.02     32.33 o 
   6  11   6        1.85       35.89     29.27 o 
 -11  12   6       32.82       37.16     32.07 o 
 -10  12   6        0.00        5.36     16.21 o 
  -9  12   6       69.70       68.67     18.25 o 
  -8  12   6      121.90      158.56     22.08 o 
  -7  12   6        0.68       -2.44     13.00 o 
  -6  12   6        7.24       35.60     15.73 o 
  -5  12   6      102.47      115.27     20.94 o 
  -4  12   6        6.36       13.37     10.80 o 
  -3  12   6       91.22      119.56     17.13 o 
  -2  12   6      310.28      355.83     25.73 o 
  -1  12   6       80.65       86.52     19.62 o 
   0  12   6        9.41       16.44     11.32 o 
   1  12   6      338.19      384.87     26.84 o 
   2  12   6       10.29       24.78     11.90 o 
   3  12   6        2.26       16.32     12.56 o 
   4  12   6       17.58       16.50     20.90 o 
   5  12   6        2.36        3.56     26.47 o 
 -10  13   6       21.02       23.93     31.56 o 
  -9  13   6        1.35        6.93     27.11 o 
  -8  13   6      120.81      107.26     21.43 o 
  -7  13   6       46.02       55.19     28.15 o 
  -6  13   6      100.76       74.24     23.50 o 
  -5  13   6       26.10       33.90     16.26 o 
  -4  13   6       37.23       42.76     24.03 o 
  -3  13   6      557.39      612.71     32.39 o 
  -2  13   6      328.35      347.17     40.96 o 
  -1  13   6      219.06      188.50     21.57 o 
   0  13   6      116.98      141.42     28.58 o 
   1  13   6       44.15       37.41     13.78 o 
   2  13   6        0.05       38.47     13.75 o 
   3  13   6       11.40        9.65     21.57 o 
   4  13   6       28.76       36.18     23.48 o 
  -8  14   6      118.63      157.09     24.05 o 
  -7  14   6      111.99      176.21     25.31 o 
  -6  14   6       49.58       31.28     17.93 o 
  -5  14   6       95.16      145.58     24.31 o 
  -4  14   6       10.93       41.84     14.36 o 
  -3  14   6      101.65       83.14     15.76 o 
  -2  14   6        1.04       18.28     13.59 o 
  -1  14   6       51.34       87.05     16.20 o 
   0  14   6        0.04        8.23     13.40 o 
   1  14   6       27.28       48.08     14.53 o 
   2  14   6      120.41      132.97     23.19 o 
   3  14   6        2.82        1.53     40.98 o 
  -6  15   6       16.96       19.79     18.49 o 
  -5  15   6        7.63       17.07     17.56 o 
  -4  15   6       18.44       49.40     19.38 o 
  -3  15   6       26.32       46.64     15.13 o 
  -2  15   6        0.01       20.97     15.54 o 
  -1  15   6       14.70        8.07     14.54 o 
   0  15   6        0.43       33.28     16.26 o 
   1  15   6        0.15       13.88     15.27 o 
   2  15   6       20.28       12.92     29.17 o 
  -3  16   6        1.99       -1.31     20.81 o 
  -2  16   6      209.04      255.21     62.87 o 
  -1  16   6        3.90       21.17     16.82 o 
 -15   1   7       10.12       32.98     16.32 o 
 -14   1   7       10.73        3.67     13.11 o 
 -13   1   7       57.70       63.19     14.65 o 
 -12   1   7       37.56       44.76     12.89 o 
 -11   1   7       18.90        0.49     10.09 o 
 -10   1   7       14.23       19.02     10.23 o 
  -9   1   7        8.68        8.84      8.84 o 
  -8   1   7     1674.28     1678.58     39.15 o 
  -7   1   7      140.40      100.58      9.47 o 
  -6   1   7       10.01       12.73      3.95 o 
  -5   1   7       30.85       45.89      5.17 o 
  -4   1   7      286.83      268.19      9.78 o 
  -3   1   7      158.81      174.33     10.34 o 
  -2   1   7      183.66      201.06      7.49 o 
  -1   1   7      334.97      402.79     25.61 o 
   0   1   7       33.69       50.67      7.44 o 
   1   1   7        0.07        2.94      3.72 o 
   2   1   7        8.81       10.99      4.26 o 
   3   1   7       58.24       91.20     12.19 o 
   4   1   7       40.39       12.94      8.80 o 
   5   1   7      281.84      265.31     20.45 o 
   6   1   7       31.55       34.60     11.53 o 
   7   1   7       67.07       53.71     27.24 o 
 -15   2   7       11.15       35.45     16.14 o 
 -14   2   7       38.08       64.49     15.85 o 
 -13   2   7        0.74       -3.72     12.44 o 
 -12   2   7       10.02        4.72     11.37 o 
 -11   2   7       11.74        0.68     11.02 o 
 -10   2   7       12.08       15.20     13.23 o 
  -9   2   7      280.62      294.24     14.85 o 
  -8   2   7       13.74       22.87     13.69 o 
  -7   2   7        2.04        2.48      5.19 o 
  -6   2   7      170.59      188.03      8.74 o 
  -5   2   7       92.13      124.08      7.09 o 
  -4   2   7        4.24       16.59      4.22 o 
  -3   2   7       31.16       40.63      6.72 o 
  -2   2   7       14.93       25.13      4.16 o 
  -1   2   7      140.32      149.29     11.59 o 
   0   2   7     2721.51     2988.82     54.75 o 
   1   2   7      180.94      178.87      8.52 o 
   2   2   7      532.77      514.47     15.44 o 
   3   2   7       21.25        9.77      7.62 o 
   4   2   7      121.04      144.97     24.03 o 
   5   2   7      158.36      145.50     17.19 o 
   6   2   7      121.42      131.17     15.47 o 
   7   2   7        1.47       26.07     16.53 o 
 -15   3   7        5.01        8.22     16.20 o 
 -14   3   7       10.29       19.89     15.15 o 
 -13   3   7       63.34       55.20     15.27 o 
 -12   3   7        4.55       11.38     12.04 o 
 -11   3   7      129.65      120.21     17.78 o 
 -10   3   7        8.74       15.25      9.99 o 
  -9   3   7      171.99      186.84     13.02 o 
  -8   3   7      425.41      408.10     18.45 o 
  -7   3   7      416.39      413.31     23.50 o 
  -6   3   7      586.15      628.24     16.49 o 
  -5   3   7      344.88      329.03     11.35 o 
  -4   3   7     2096.38     2243.74     48.15 o 
  -3   3   7     1116.52     1146.54     24.40 o 
  -2   3   7      609.48      615.55     16.97 o 
  -1   3   7     5514.74     5842.95    101.45 o 
   0   3   7     1953.04     2058.51     40.39 o 
   1   3   7      498.13      575.64     16.16 o 
   2   3   7       76.96       85.86      7.82 o 
   3   3   7        0.03        8.20      7.55 o 
   4   3   7       22.20       16.87      9.64 o 
   5   3   7      202.22      182.96     23.11 o 
   6   3   7       26.67       34.53     16.23 o 
   7   3   7       99.05      128.32     22.32 o 
 -15   4   7       13.56       -8.97     19.96 o 
 -14   4   7        3.40        5.49     17.87 o 
 -13   4   7        7.07       -0.26     13.82 o 
 -12   4   7       23.37       33.31     14.03 o 
 -11   4   7        0.19       -1.57     11.59 o 
 -10   4   7       61.44       86.04     11.39 o 
  -9   4   7        0.05       -8.64      5.86 o 
  -8   4   7       60.51       63.59      8.82 o 
  -7   4   7     1788.88     1610.34     37.96 o 
  -6   4   7     5033.82     5147.03     99.55 o 
  -5   4   7      451.80      408.50     14.25 o 
  -4   4   7        4.44        9.09      4.22 o 
  -3   4   7     6984.46     7401.82    126.83 o 
  -2   4   7        3.92       15.64      4.74 o 
  -1   4   7      257.54      286.99     11.36 o 
   0   4   7      214.25      249.73     10.93 o 
   1   4   7       62.86       84.51      7.84 o 
   2   4   7        6.97       -0.08      5.52 o 
   3   4   7       33.25       61.03     13.74 o 
   4   4   7       40.81       70.18     19.55 o 
   5   4   7       32.13       30.19     11.04 o 
   6   4   7       39.32       71.51     19.94 o 
   7   4   7        9.65       13.02     19.60 o 
 -15   5   7        0.09       21.88     25.91 o 
 -14   5   7       10.12       22.37     22.31 o 
 -13   5   7        0.01        7.93     18.25 o 
 -12   5   7      108.94       95.69     22.22 o 
 -11   5   7        3.36        6.58     15.80 o 
 -10   5   7        2.90        3.64      8.23 o 
  -9   5   7      293.49      307.08     16.71 o 
  -8   5   7      584.52      635.61     21.63 o 
  -7   5   7      518.97      484.81     17.77 o 
  -6   5   7      406.59      417.46     15.01 o 
  -5   5   7     1076.44     1076.82     24.38 o 
  -4   5   7      184.42      190.87      9.47 o 
  -3   5   7      238.74      247.84     10.55 o 
  -2   5   7     2524.74     2553.32     48.79 o 
  -1   5   7       11.07       18.92      5.19 o 
   0   5   7      649.59      693.26     19.02 o 
   1   5   7      350.72      322.45     13.47 o 
   2   5   7       76.99       82.72      8.55 o 
   3   5   7      108.76      130.63     12.81 o 
   4   5   7      103.60       95.56     14.22 o 
   5   5   7       48.18       78.57     16.73 o 
   6   5   7        0.28        8.72     14.53 o 
   7   5   7        1.14        2.50     14.91 o 
   8   5   7        0.83       56.26     31.06 o 
 -14   6   7        0.12        2.20     19.04 o 
 -13   6   7        0.00       -2.82     18.30 o 
 -12   6   7       11.08       -3.30     18.55 o 
 -11   6   7        0.00      -18.18     14.94 o 
 -10   6   7        0.09       -5.81     10.48 o 
  -9   6   7      259.19      294.03     20.39 o 
  -8   6   7       51.92       49.14     12.55 o 
  -7   6   7       33.94       29.85      8.96 o 
  -6   6   7      252.32      260.67     11.70 o 
  -5   6   7     1203.07     1238.32     27.67 o 
  -4   6   7      635.59      649.48     17.81 o 
  -3   6   7     2679.98     2541.31     49.03 o 
  -2   6   7      551.97      534.92     16.02 o 
  -1   6   7       98.03      121.34      8.80 o 
   0   6   7       97.15       95.12      8.45 o 
   1   6   7      654.44      653.49     19.44 o 
   2   6   7      220.05      201.92     11.90 o 
   3   6   7        2.68       -2.97      6.70 o 
   4   6   7        8.36       -8.93     12.34 o 
   5   6   7       85.74       93.95     17.30 o 
   6   6   7        0.97       21.29     20.62 o 
   7   6   7       15.44       64.40     29.53 o 
   8   6   7        1.74       41.24     33.09 o 
 -14   7   7        0.01      -11.71     20.50 o 
 -13   7   7       30.08       16.95     20.22 o 
 -12   7   7        6.34       13.33     20.80 o 
 -11   7   7       20.22       25.06     30.16 o 
 -10   7   7      214.81      213.06     23.20 o 
  -9   7   7       13.38       18.31     10.37 o 
  -8   7   7      555.86      562.39     25.35 o 
  -7   7   7      115.85      143.03     21.82 o 
  -6   7   7        1.26        7.93      6.75 o 
  -5   7   7      171.73      197.84     13.23 o 
  -4   7   7      128.52      138.08     11.69 o 
  -3   7   7       18.01       21.53      5.68 o 
  -2   7   7        0.36        4.46      4.84 o 
  -1   7   7       84.83       77.02      8.14 o 
   0   7   7      718.03      680.11     21.91 o 
   1   7   7       11.58       11.47      5.72 o 
   2   7   7      448.09      397.04     23.13 o 
   3   7   7       91.53       84.68     13.01 o 
   4   7   7        0.15        3.59     11.02 o 
   6   7   7        1.59       75.60     31.31 o 
   7   7   7        0.34       34.11     32.07 o 
   8   7   7        1.48       52.44     36.15 o 
 -14   8   7        0.00       80.95     27.75 o 
 -13   8   7        0.44        9.19     17.15 o 
 -12   8   7       10.45       50.45     17.78 o 
 -11   8   7        3.53      -15.04     17.90 o 
 -10   8   7       28.33       18.73     12.55 o 
  -9   8   7       89.30      118.14     15.56 o 
  -8   8   7        1.29        8.73     11.05 o 
  -7   8   7       39.41       39.96     11.82 o 
  -6   8   7        0.04        1.86      6.99 o 
  -5   8   7      433.62      422.06     18.94 o 
  -4   8   7      150.44      174.47     13.64 o 
  -3   8   7      510.74      551.99     20.74 o 
  -2   8   7      410.25      399.29     21.30 o 
  -1   8   7      412.76      432.41     18.80 o 
   0   8   7       10.18       16.28      6.38 o 
   1   8   7      384.84      373.68     21.70 o 
   2   8   7      458.34      418.48     23.18 o 
   3   8   7      131.97      116.88     23.63 o 
   4   8   7       20.81       21.77     17.19 o 
   5   8   7       10.46       14.00     23.93 o 
   7   8   7        0.01       68.73     41.75 o 
 -13   9   7        0.00       31.34     20.03 o 
 -12   9   7        9.84       31.35     18.69 o 
 -11   9   7        6.10       29.31     15.00 o 
 -10   9   7       68.45       75.03     16.22 o 
  -9   9   7      121.16      145.54     17.24 o 
  -8   9   7        9.05       16.17     10.95 o 
  -7   9   7       47.26       44.36     12.10 o 
  -6   9   7       29.69       11.47     11.08 o 
  -5   9   7        7.64        1.66      8.44 o 
  -4   9   7      947.63      851.98     34.62 o 
  -3   9   7      438.46      459.35     20.40 o 
  -2   9   7     1646.61     1576.64     50.80 o 
  -1   9   7      273.27      269.22     22.93 o 
   0   9   7       15.20        8.50     11.18 o 
   1   9   7       36.10       44.72     12.36 o 
   2   9   7       39.91       31.83     11.47 o 
   3   9   7        0.12       11.81     13.02 o 
   4   9   7        3.77       33.56     29.15 o 
   5   9   7        0.68        3.05     24.44 o 
   6   9   7        0.01       -2.29     23.42 o 
   7   9   7        6.88       39.46     31.31 o 
 -13  10   7        2.68      -43.27     39.46 o 
 -12  10   7        3.69        2.40     20.12 o 
 -11  10   7      214.69      257.21     24.88 o 
 -10  10   7        9.40        6.72     13.58 o 
  -9  10   7      208.69      239.21     25.98 o 
  -8  10   7       12.69        9.94     11.05 o 
  -7  10   7        1.25       -0.85     11.19 o 
  -6  10   7       20.80       25.54     14.26 o 
  -5  10   7       38.96       48.42     12.80 o 
  -4  10   7      288.16      312.31     21.77 o 
  -3  10   7      828.01      798.82     32.03 o 
  -2  10   7      833.61      768.10     43.61 o 
  -1  10   7        1.00        9.36     10.76 o 
   0  10   7        1.71        9.98     11.52 o 
   1  10   7      366.89      338.75     23.51 o 
   2  10   7       12.15        3.26      9.77 o 
   3  10   7       28.28       35.20     20.30 o 
   4  10   7        0.93       11.96     24.44 o 
   5  10   7        0.14       20.62     24.69 o 
   6  10   7        1.80       32.09     51.16 o 
 -12  11   7        0.92       -3.14     24.71 o 
 -11  11   7        6.44      -14.06     15.40 o 
 -10  11   7      148.42      153.64     33.84 o 
  -9  11   7       10.00      -11.79     11.94 o 
  -8  11   7        8.53       21.99     12.67 o 
  -7  11   7       44.41       20.12     14.17 o 
  -6  11   7      182.10      121.83     20.51 o 
  -5  11   7        1.61       -1.80     12.60 o 
  -4  11   7        0.26       11.09     10.32 o 
  -3  11   7      247.54      221.18     20.35 o 
  -2  11   7      520.37      506.27     30.57 o 
  -1  11   7       31.85       55.58     14.34 o 
   0  11   7      166.61      164.90     18.94 o 
   1  11   7       47.74       61.79     18.32 o 
   2  11   7       23.43       19.78     24.26 o 
   3  11   7        2.09       -3.33     23.15 o 
   4  11   7       15.85        7.64     25.20 o 
   5  11   7       15.10       -2.80     22.40 o 
 -11  12   7       54.48       41.39     31.82 o 
 -10  12   7       22.61       36.84     17.15 o 
  -9  12   7        1.63        4.06     14.16 o 
  -8  12   7       38.83       50.63     15.82 o 
  -7  12   7       25.12       19.74     14.32 o 
  -6  12   7       52.16       91.12     18.65 o 
  -5  12   7        7.74        6.11     14.14 o 
  -4  12   7       79.16       94.21     18.26 o 
  -3  12   7      774.99      677.34     45.30 o 
  -2  12   7      179.75      193.68     20.35 o 
  -1  12   7      123.73      142.23     18.83 o 
   0  12   7        0.01       -2.17     10.95 o 
   1  12   7        6.30       20.50     12.14 o 
   2  12   7       56.00       36.47     15.10 o 
   3  12   7       58.68       90.52     25.99 o 
   4  12   7       10.23       50.91     31.82 o 
 -10  13   7        4.36       12.73     27.49 o 
  -9  13   7        1.11       16.09     15.36 o 
  -8  13   7       64.91       75.02     19.40 o 
  -7  13   7      159.77      157.88     24.72 o 
  -6  13   7        2.64       18.35     16.89 o 
  -5  13   7       43.74       45.41     15.51 o 
  -4  13   7        0.01       21.91     12.26 o 
  -3  13   7      157.30      159.82     19.49 o 
  -2  13   7       11.50       27.08     14.62 o 
  -1  13   7      223.29      230.83     23.35 o 
   0  13   7       10.92       24.61     13.74 o 
   1  13   7       36.29       56.28     15.68 o 
   2  13   7       15.47       27.56     16.20 o 
   3  13   7       25.00       17.58     20.77 o 
  -8  14   7       47.30       41.54     18.61 o 
  -7  14   7        0.09        9.65     16.78 o 
  -6  14   7        0.57       30.30     17.77 o 
  -5  14   7       10.34       16.08     15.85 o 
  -4  14   7       22.43       32.80     13.98 o 
  -3  14   7      230.01      254.15     26.45 o 
  -2  14   7        2.39       28.80     13.85 o 
  -1  14   7        0.94        7.96     13.65 o 
   0  14   7      252.89      252.59     25.01 o 
   1  14   7       49.34       39.02     16.15 o 
   2  14   7       69.52      105.41     22.08 o 
  -6  15   7        3.94       -1.99     17.43 o 
  -5  15   7       15.84       24.78     16.88 o 
  -4  15   7       27.47       40.36     18.17 o 
  -3  15   7        1.22       24.25     15.28 o 
  -2  15   7        0.44       12.23     15.22 o 
  -1  15   7       41.66       77.46     17.77 o 
   0  15   7       76.01       92.47     18.74 o 
   1  15   7        9.38        7.39     18.94 o 
  -3  16   7       37.29      121.89     29.90 o 
  -2  16   7        9.90        3.04     20.66 o 
 -16   0   8       35.58       85.02     40.98 o 
 -15   0   8       51.57       47.07     26.65 o 
 -14   0   8       42.18       39.49     22.04 o 
 -13   0   8       10.70       44.36     20.16 o 
 -12   0   8       35.78      100.73     23.16 o 
 -11   0   8        1.31        3.88     15.61 o 
 -10   0   8       17.33        1.35     12.41 o 
  -9   0   8       74.64       78.36     16.23 o 
  -8   0   8    31182.35    31111.91    726.65 o 
  -7   0   8      726.22      726.93     26.07 o 
  -6   0   8      669.53      678.98     24.67 o 
  -5   0   8      494.83      479.01     21.29 o 
  -4   0   8     1784.39     1675.53     46.46 o 
  -3   0   8     1655.36     1734.35     47.31 o 
  -2   0   8     2536.60     2582.15    127.28 o 
  -1   0   8      883.14      820.53     36.69 o 
   0   0   8      401.47      396.03     24.75 o 
   1   0   8      113.78      112.23     16.44 o 
   2   0   8      175.26      185.89     25.58 o 
   3   0   8       15.92       11.03     11.81 o 
   4   0   8     5373.20     4562.75    153.96 o 
   5   0   8      168.02      183.17     26.55 o 
   6   0   8       81.44       80.91     20.88 o 
 -16   1   8       18.24       65.04     31.44 o 
 -15   1   8       36.11       43.45     24.43 o 
 -14   1   8        5.56       18.60     14.82 o 
 -13   1   8       17.47       24.27     13.68 o 
 -12   1   8        0.57       -6.66     11.43 o 
 -11   1   8       11.43        9.00     10.82 o 
 -10   1   8       83.11      102.77     13.67 o 
  -9   1   8       36.32       45.28     12.08 o 
  -8   1   8     9300.88     8883.02    166.36 o 
  -7   1   8     1639.34     1499.72     43.80 o 
  -6   1   8      258.48      266.39     10.72 o 
  -5   1   8      870.06     1041.35     35.42 o 
  -4   1   8      129.02      167.35      9.32 o 
  -3   1   8       72.62       61.96      5.19 o 
  -2   1   8     1382.26     1377.38     31.06 o 
  -1   1   8      568.53      639.76     21.99 o 
   0   1   8      436.21      483.50     34.43 o 
   1   1   8       33.07       22.65      7.24 o 
   2   1   8      171.25      180.16     15.00 o 
   3   1   8       51.87       62.93     11.04 o 
   4   1   8        6.67        3.73     10.34 o 
   5   1   8      139.43      113.48     15.49 o 
   6   1   8       13.70        9.33     16.50 o 
   7   1   8       31.99        5.35     23.67 o 
 -16   2   8        2.76        8.15     35.13 o 
 -15   2   8        6.67       29.76     16.95 o 
 -14   2   8       20.55       34.75     16.53 o 
 -13   2   8       58.91       43.82     15.17 o 
 -12   2   8       27.99       42.76     13.96 o 
 -11   2   8       13.04       -5.31     10.59 o 
 -10   2   8        0.22       -4.75      8.35 o 
  -9   2   8      310.46      301.71     17.53 o 
  -8   2   8      178.94      194.52     12.10 o 
  -7   2   8     3059.94     3085.05     57.43 o 
  -6   2   8     5041.52     5629.06    110.62 o 
  -5   2   8     3491.53     3709.34     66.66 o 
  -4   2   8      361.11      452.84     13.12 o 
  -3   2   8      254.16      265.71      9.73 o 
  -2   2   8      106.64      165.49     10.57 o 
  -1   2   8      922.62      886.24     23.28 o 
   0   2   8     1327.56     1240.70     26.34 o 
   1   2   8       29.94       34.97      6.05 o 
   2   2   8       36.27       35.96      8.97 o 
   3   2   8      171.77      158.61     17.71 o 
   4   2   8        6.24        4.11      9.13 o 
   5   2   8      394.79      360.30     24.69 o 
   6   2   8        1.15       13.51     13.56 o 
   7   2   8       83.38       75.22     23.16 o 
 -15   3   8        3.90       20.42     17.02 o 
 -14   3   8       25.79       17.89     15.42 o 
 -13   3   8        4.04       11.64     18.44 o 
 -12   3   8       27.56       18.54     12.95 o 
 -11   3   8       29.83       27.61     12.54 o 
 -10   3   8       50.94       22.35     10.84 o 
  -9   3   8      390.40      394.49     18.26 o 
  -8   3   8      271.43      314.36     15.05 o 
  -7   3   8        8.19       12.01      4.38 o 
  -6   3   8     5342.28     6311.15    109.75 o 
  -5   3   8     6798.01     7363.28    126.41 o 
  -4   3   8     3007.14     3312.68     60.34 o 
  -3   3   8     3191.93     3476.34     63.00 o 
  -2   3   8      273.84      305.24     11.22 o 
  -1   3   8      258.70      280.03     14.23 o 
   0   3   8      358.96      367.42     12.67 o 
   1   3   8        1.35       -1.66      4.91 o 
   2   3   8      223.03      200.32     15.96 o 
   3   3   8      296.22      283.53     19.53 o 
   4   3   8      335.58      325.22     21.99 o 
   5   3   8      104.54       89.13     14.69 o 
   6   3   8        0.02       12.26     20.49 o 
   7   3   8       39.35       49.31     19.87 o 
 -15   4   8       11.34       22.68     20.71 o 
 -14   4   8        1.57       -7.43     17.20 o 
 -13   4   8       16.44       -5.35     15.54 o 
 -12   4   8       52.49       58.78     15.55 o 
 -11   4   8       66.11       60.21     14.57 o 
 -10   4   8        6.25        9.50      7.22 o 
  -9   4   8       61.47       60.54      9.32 o 
  -8   4   8       27.86       16.71      6.85 o 
  -7   4   8      431.25      465.56     16.49 o 
  -6   4   8     1648.26     1695.14     34.81 o 
  -5   4   8      716.36      809.92     22.13 o 
  -4   4   8       84.72       90.11      8.03 o 
  -3   4   8     6203.63     6651.29    115.12 o 
  -2   4   8        2.26        6.12      5.21 o 
  -1   4   8     1692.86     1641.08     36.84 o 
   0   4   8      302.74      348.16     14.59 o 
   1   4   8      620.44      575.54     20.20 o 
   2   4   8       91.53       79.74     11.71 o 
   3   4   8      488.70      502.09     27.52 o 
   4   4   8       42.80       34.52     10.96 o 
   5   4   8        0.93       -6.34      9.80 o 
   6   4   8       18.24       36.05     19.60 o 
   7   4   8       10.32       18.99     17.70 o 
 -15   5   8        3.25       10.16     20.75 o 
 -14   5   8        1.24       24.79     20.41 o 
 -13   5   8       18.38       13.16     18.64 o 
 -12   5   8        5.11       14.49     17.82 o 
 -11   5   8        0.07      -21.76     14.51 o 
 -10   5   8        9.73       14.58     10.19 o 
  -9   5   8       52.72       53.96     11.71 o 
  -8   5   8        0.07       -1.23      6.31 o 
  -7   5   8      116.02      154.00     11.48 o 
  -6   5   8      210.56      243.07     10.97 o 
  -5   5   8        0.03       -2.67      4.58 o 
  -4   5   8      192.90      178.82      9.56 o 
  -3   5   8      285.48      282.11     11.79 o 
  -2   5   8       44.79       55.39      7.51 o 
  -1   5   8        3.48       12.95      6.56 o 
   0   5   8      838.15      792.91     21.34 o 
   1   5   8      120.03      138.47     11.43 o 
   2   5   8       27.16       17.34     15.41 o 
   3   5   8        3.56      -15.54     10.36 o 
   4   5   8      165.13      176.33     17.86 o 
   5   5   8       15.40        0.73     12.66 o 
   6   5   8       59.94       74.58     31.69 o 
   7   5   8        0.03        7.24     17.23 o 
 -14   6   8        0.05       45.99     22.29 o 
 -13   6   8        0.01       -1.45     19.12 o 
 -12   6   8       21.51      -22.15     16.65 o 
 -11   6   8       23.92       15.93     18.46 o 
 -10   6   8       43.96       37.58     12.64 o 
  -9   6   8       62.38       57.72     11.69 o 
  -8   6   8      793.12      715.74     68.87 o 
  -7   6   8        0.13       -3.14      7.94 o 
  -6   6   8       74.34       75.26      7.79 o 
  -5   6   8       53.80       76.37      7.84 o 
  -4   6   8      323.12      332.33     12.77 o 
  -3   6   8      491.21      491.67     18.14 o 
  -2   6   8      358.38      368.39     14.08 o 
  -1   6   8       25.68       27.48      6.53 o 
   0   6   8       28.57       40.53      7.03 o 
   1   6   8      148.78      127.57     11.23 o 
   2   6   8       46.29       48.42     10.37 o 
   3   6   8      268.39      299.52     26.36 o 
   4   6   8      285.63      306.22     26.75 o 
   5   6   8       16.08       30.38     22.78 o 
   6   6   8       29.42       53.13     18.97 o 
   7   6   8       25.43       54.73     33.35 o 
 -14   7   8        0.52        8.72     21.65 o 
 -13   7   8       17.32       24.93     21.45 o 
 -12   7   8        0.31       -0.14     18.95 o 
 -11   7   8        5.21      -17.89     11.93 o 
 -10   7   8        3.92        3.42     11.07 o 
  -9   7   8      111.95      121.86     15.05 o 
  -8   7   8      541.12      501.01     27.47 o 
  -7   7   8        2.31       22.41     17.34 o 
  -6   7   8     1898.70     1797.56     43.36 o 
  -5   7   8       62.62       66.46     10.13 o 
  -4   7   8      184.73      182.61     13.09 o 
  -3   7   8      199.75      195.03     10.80 o 
  -2   7   8      118.15      104.54      9.10 o 
  -1   7   8       40.32       38.09      7.24 o 
   0   7   8      356.89      370.90     23.89 o 
   1   7   8      360.69      321.55     16.66 o 
   2   7   8      241.72      220.64     17.93 o 
   3   7   8      157.48      129.54     17.84 o 
   4   7   8      131.04      129.93     23.62 o 
   5   7   8        4.31       51.67     29.27 o 
   6   7   8        7.66       63.64     35.89 o 
   7   7   8       14.24      128.04     45.31 o 
 -14   8   8        9.90       18.44     19.11 o 
 -13   8   8        3.51       34.21     40.11 o 
 -12   8   8       14.49       -4.07     23.82 o 
 -11   8   8       26.04       40.51     14.93 o 
 -10   8   8       58.14       78.52     25.86 o 
  -9   8   8      287.35      263.09     20.85 o 
  -8   8   8      214.20      242.79     20.01 o 
  -7   8   8     1068.23      941.31     33.88 o 
  -6   8   8     2452.11     2248.27     52.86 o 
  -5   8   8      435.36      484.50     20.39 o 
  -4   8   8       74.80       79.10     10.95 o 
  -3   8   8      396.57      404.65     18.92 o 
  -2   8   8       65.75       92.43     11.44 o 
  -1   8   8       89.73       82.61     10.84 o 
   0   8   8     1220.28     1050.73     27.59 o 
   1   8   8       88.72      109.66     13.36 o 
   2   8   8      185.08      156.91     19.64 o 
   3   8   8        9.26       15.35     17.17 o 
   4   8   8        9.84       -1.47     16.19 o 
   6   8   8        3.54      114.29     39.46 o 
   7   8   8       20.22      125.24     42.26 o 
 -13   9   8       22.40       53.53     22.48 o 
 -12   9   8        2.84       31.85     24.47 o 
 -11   9   8       42.45       39.78     15.23 o 
 -10   9   8      131.81      113.13     16.04 o 
  -9   9   8        4.40       -9.75     10.81 o 
  -8   9   8       55.14       46.13     17.42 o 
  -7   9   8     1570.41     1506.00     51.62 o 
  -6   9   8     1237.37     1152.48     38.63 o 
  -5   9   8      592.81      545.42     23.01 o 
  -4   9   8        8.72       12.88      9.18 o 
  -3   9   8      347.57      339.38     18.31 o 
  -2   9   8      177.28      188.10     17.81 o 
  -1   9   8      481.70      442.81     25.08 o 
   0   9   8      715.90      704.89     29.76 o 
   1   9   8      188.03      150.51     20.31 o 
   2   9   8      398.03      325.25     27.26 o 
   3   9   8       62.71       71.27     29.15 o 
   4   9   8        6.94      -29.02     20.87 o 
   5   9   8        0.32       -6.11     23.16 o 
   6   9   8        2.02      120.91     43.53 o 
 -13  10   8        0.09       -7.89     46.58 o 
 -12  10   8       36.80       47.11     20.15 o 
 -11  10   8       21.55       22.09     15.04 o 
 -10  10   8        7.62       15.56     12.41 o 
  -9  10   8       34.21       17.08     15.46 o 
  -8  10   8      134.31      151.43     18.78 o 
  -7  10   8      393.80      369.91     24.63 o 
  -6  10   8     1002.49      911.78     66.91 o 
  -5  10   8     1750.80     1612.83     90.46 o 
  -4  10   8       61.85       74.80     14.00 o 
  -3  10   8     1410.67     1323.43     45.74 o 
  -2  10   8      882.42      797.54     32.52 o 
  -1  10   8     1686.11     1527.78     48.65 o 
   0  10   8       84.83       90.19     23.62 o 
   1  10   8      143.28      150.40     20.91 o 
   2  10   8       39.91       45.20     14.90 o 
   3  10   8       61.43       81.60     21.20 o 
   4  10   8       22.40       28.26     25.71 o 
   5  10   8        0.77       -0.25     26.22 o 
 -12  11   8        2.71       33.33     21.45 o 
 -11  11   8       65.92       74.30     18.42 o 
 -10  11   8        6.36        0.64     19.51 o 
  -9  11   8        2.44       21.83     13.77 o 
  -8  11   8      240.49      245.62     28.97 o 
  -7  11   8       68.90       62.52     17.04 o 
  -6  11   8      518.69      488.75     41.22 o 
  -5  11   8      129.82      153.76     18.10 o 
  -4  11   8       57.80       49.67     17.23 o 
  -3  11   8      140.79      166.39     19.13 o 
  -2  11   8      663.06      625.20     35.60 o 
  -1  11   8       44.88       49.50     13.87 o 
   0  11   8        0.66       11.07     11.06 o 
   1  11   8       81.70       97.30     19.03 o 
   2  11   8       86.47      103.31     18.67 o 
   3  11   8       30.23       34.59     43.02 o 
   4  11   8        0.17        1.02     26.22 o 
 -11  12   8       28.93       14.33     17.05 o 
 -10  12   8       14.70       37.79     15.96 o 
  -9  12   8      100.63      117.49     21.48 o 
  -8  12   8        2.28        8.19     14.91 o 
  -7  12   8        0.06       14.37     15.42 o 
  -6  12   8        0.67      -20.14     13.43 o 
  -5  12   8        3.66        3.36     11.89 o 
  -4  12   8       95.03       95.47     15.43 o 
  -3  12   8       23.14       30.67     12.80 o 
  -2  12   8       49.08       50.17     13.24 o 
  -1  12   8        2.30        8.37     11.49 o 
   0  12   8      478.93      412.45     27.91 o 
   1  12   8       75.76       51.76     34.46 o 
   2  12   8        1.75       20.82     14.70 o 
   3  12   8       83.58       79.93     36.40 o 
 -10  13   8        4.39       46.52     21.37 o 
  -9  13   8      122.69      132.41     26.45 o 
  -8  13   8       37.92       49.58     31.49 o 
  -7  13   8        1.38       22.51     27.81 o 
  -6  13   8      334.23      333.09     31.41 o 
  -5  13   8      498.95      490.89     38.43 o 
  -4  13   8       91.21       99.94     16.41 o 
  -3  13   8       87.81      110.26     17.44 o 
  -2  13   8      182.92      217.64     22.29 o 
  -1  13   8      103.90      101.56     16.70 o 
   0  13   8        6.47       55.33     14.74 o 
   1  13   8        2.27       24.26     20.80 o 
   2  13   8        0.90       23.23     26.98 o 
  -8  14   8       20.37       43.19     20.08 o 
  -7  14   8       40.02       32.20     17.78 o 
  -6  14   8       12.43       17.29     16.92 o 
  -5  14   8       81.57      150.70     39.00 o 
  -4  14   8        1.37       15.45     13.81 o 
  -3  14   8       22.41       41.69     14.03 o 
  -2  14   8        2.55        9.61     20.21 o 
  -1  14   8        9.45       51.88     15.39 o 
   0  14   8       84.13      141.98     25.37 o 
   1  14   8       22.51       27.78     24.19 o 
  -6  15   8      117.63       89.07     71.66 o 
  -5  15   8       73.88       98.33     21.69 o 
  -4  15   8      112.90      161.97     26.63 o 
  -3  15   8      185.68      236.74     25.49 o 
  -2  15   8       23.98       45.58     16.06 o 
  -1  15   8        0.26       44.53     17.16 o 
   0  15   8       91.13      108.63     29.53 o 
 -16   1   9        0.68       11.74     16.36 o 
 -15   1   9       30.52       30.82     17.08 o 
 -14   1   9       47.30       60.19     16.80 o 
 -13   1   9       55.29       46.38     15.30 o 
 -12   1   9        0.58       -7.81     11.68 o 
 -11   1   9       55.88       62.60     12.42 o 
 -10   1   9       11.60       10.79      9.60 o 
  -9   1   9     1038.01      962.14     38.39 o 
  -8   1   9     3725.88     3384.70     73.17 o 
  -7   1   9      381.71      395.76     13.56 o 
  -6   1   9      263.65      280.86     11.13 o 
  -5   1   9      648.56      704.36     21.42 o 
  -4   1   9       41.64       61.36      5.74 o 
  -3   1   9       73.31      125.93      7.84 o 
  -2   1   9       56.90       77.67     10.55 o 
  -1   1   9      110.76      122.95     11.42 o 
   0   1   9       51.29       40.65      8.31 o 
   1   1   9      222.56      185.18     15.28 o 
   2   1   9      142.99      164.55     15.54 o 
   3   1   9      125.25       87.39     13.29 o 
   4   1   9        1.22       20.28     11.42 o 
   5   1   9        7.26        5.21     10.94 o 
   6   1   9       88.84       65.96     14.23 o 
   7   1   9       38.83       58.80     32.33 o 
 -16   2   9       43.07       47.31     19.71 o 
 -15   2   9        7.44       10.65     16.09 o 
 -14   2   9        0.00        8.72     14.60 o 
 -13   2   9       49.32       45.65     18.15 o 
 -12   2   9       65.05       59.12     14.63 o 
 -11   2   9        5.81       -8.96      9.45 o 
 -10   2   9       64.40       52.51     11.68 o 
  -9   2   9        0.91       11.25      6.32 o 
  -8   2   9      203.95      219.34     15.97 o 
  -7   2   9      144.26      119.86      8.33 o 
  -6   2   9     2139.81     2376.45     45.90 o 
  -5   2   9       23.37       26.61      5.32 o 
  -4   2   9     1298.57     1435.48     29.93 o 
  -3   2   9      242.94      243.28     13.53 o 
  -2   2   9      491.37      526.61     14.32 o 
  -1   2   9      256.21      285.61     19.52 o 
   0   2   9      160.74      172.16     13.69 o 
   1   2   9       16.55       11.30      7.61 o 
   2   2   9       21.22       26.47     13.48 o 
   3   2   9      211.69      213.51     18.59 o 
   4   2   9      309.57      325.60     48.29 o 
   5   2   9      205.24      186.39     18.74 o 
   6   2   9        0.68       -8.12     11.27 o 
   7   2   9        2.79       20.83     17.28 o 
 -15   3   9        1.08        9.43     17.23 o 
 -14   3   9      133.36      122.73     20.08 o 
 -13   3   9       21.58       39.19     15.63 o 
 -12   3   9       27.58       39.59     14.45 o 
 -11   3   9       64.69       76.22     13.53 o 
 -10   3   9       12.75        9.09      9.36 o 
  -9   3   9       15.02       11.10      6.69 o 
  -8   3   9      296.38      321.38     17.14 o 
  -7   3   9      269.08      284.51     11.81 o 
  -6   3   9       27.77       28.63      5.71 o 
  -5   3   9       54.83       59.35      6.72 o 
  -4   3   9     1983.89     2103.54     41.32 o 
  -3   3   9     1387.80     1624.97     33.41 o 
  -2   3   9        2.83        7.86      4.63 o 
  -1   3   9      721.94      713.05     18.45 o 
   0   3   9       63.75       56.05      9.84 o 
   1   3   9       68.27       70.97     11.29 o 
   2   3   9      205.33      223.20     17.78 o 
   3   3   9        0.16        8.78     18.55 o 
   4   3   9      104.60      101.93     14.95 o 
   5   3   9        4.50       15.66     11.57 o 
   6   3   9       11.95       27.90     17.34 o 
   7   3   9        0.00       39.61     32.20 o 
 -15   4   9       12.82       83.73     23.73 o 
 -14   4   9       30.45       10.25     22.10 o 
 -13   4   9       78.99       58.01     24.91 o 
 -12   4   9        8.46      -19.19     15.98 o 
 -11   4   9       39.43       43.28     12.24 o 
 -10   4   9       71.34       68.89      9.90 o 
  -9   4   9      977.24      978.47     28.88 o 
  -8   4   9        0.24        7.20      6.46 o 
  -7   4   9      173.69      195.28     10.34 o 
  -6   4   9      174.12      201.38     10.15 o 
  -5   4   9       80.88      115.91      8.30 o 
  -4   4   9      571.90      707.17     18.86 o 
  -3   4   9     1023.43     1194.50     26.88 o 
  -2   4   9        8.16       11.40      5.33 o 
  -1   4   9     2303.00     2292.79     45.63 o 
   0   4   9      100.75      109.72     10.06 o 
   1   4   9        1.55       -1.38      7.35 o 
   2   4   9       41.26       24.90      9.82 o 
   3   4   9      748.69      737.02     39.53 o 
   4   4   9        3.87       16.29     10.41 o 
   5   4   9       79.18       86.23     14.54 o 
   6   4   9       14.65       30.62     17.21 o 
   7   4   9        0.00       12.13     18.41 o 
 -15   5   9        0.75       -1.80     19.44 o 
 -14   5   9       18.59        5.18     19.67 o 
 -13   5   9       15.76       35.56     20.07 o 
 -12   5   9        8.12      -10.72     17.69 o 
 -11   5   9       37.66       33.82     14.50 o 
 -10   5   9       39.64       36.99      9.16 o 
  -9   5   9        7.14       12.30      7.88 o 
  -8   5   9     1294.46     1321.68     34.57 o 
  -7   5   9       36.72       25.22      6.38 o 
  -6   5   9       43.78       37.59      7.50 o 
  -5   5   9      459.87      470.68     17.25 o 
  -4   5   9     1571.81     1557.70     33.24 o 
  -3   5   9     1286.72     1352.13     30.03 o 
  -2   5   9      201.10      234.16     11.59 o 
  -1   5   9       21.24       58.15      9.89 o 
   0   5   9      487.04      511.41     21.97 o 
   1   5   9       16.96       10.29      8.45 o 
   2   5   9        0.24       -4.88      7.58 o 
   3   5   9      149.69      156.59     16.98 o 
   4   5   9       83.26       83.22     13.96 o 
   5   5   9        1.00       15.74     13.87 o 
   6   5   9        8.20       -5.38     55.24 o 
   7   5   9        8.62       35.82     20.88 o 
 -15   6   9        0.00       12.12     22.16 o 
 -14   6   9       20.72       49.85     21.54 o 
 -13   6   9       10.34        2.46     19.32 o 
 -12   6   9       35.00       43.10     19.77 o 
 -11   6   9       27.94       18.29     12.52 o 
 -10   6   9        1.39       -1.38      8.75 o 
  -9   6   9       13.17       -2.65      9.63 o 
  -8   6   9      192.38      202.86     20.82 o 
  -7   6   9      582.68      569.00     47.62 o 
  -6   6   9       85.69       84.30      8.41 o 
  -5   6   9      256.35      277.48     16.36 o 
  -4   6   9      179.90      222.94     14.23 o 
  -3   6   9      386.27      364.31     14.65 o 
  -2   6   9        3.72        0.90      5.24 o 
  -1   6   9       25.34       32.40      7.21 o 
   0   6   9       19.31       15.24      8.17 o 
   1   6   9      126.21      101.15     14.73 o 
   2   6   9       19.00        1.66      9.23 o 
   3   6   9       36.72       46.01     11.12 o 
   4   6   9      221.71      224.74     31.56 o 
   5   6   9        9.76       16.51     19.60 o 
   6   6   9        5.18       51.23     21.02 o 
   7   6   9       13.78       92.66     36.15 o 
 -14   7   9       53.40       49.45     22.68 o 
 -13   7   9       37.14       15.81     20.02 o 
 -12   7   9        0.89       15.19     20.84 o 
 -11   7   9      141.63      129.20     18.74 o 
 -10   7   9        3.94       15.38     12.21 o 
  -9   7   9        4.09       -2.46      9.75 o 
  -8   7   9      245.88      244.93     21.46 o 
  -7   7   9      457.77      422.64     22.57 o 
  -6   7   9     1211.48     1097.56     32.00 o 
  -5   7   9       10.88        9.12      7.49 o 
  -4   7   9       25.43       32.56      8.63 o 
  -3   7   9        5.64       11.33      6.02 o 
  -2   7   9      227.31      220.70     12.48 o 
  -1   7   9     1189.51     1008.54     26.42 o 
   0   7   9      320.66      311.06     16.98 o 
   1   7   9      129.94      109.03     13.31 o 
   2   7   9      255.89      202.65     17.51 o 
   3   7   9      154.49      172.34     19.98 o 
   4   7   9        2.58       32.17     23.55 o 
   5   7   9        4.79       43.78     29.27 o 
   6   7   9        0.35       10.44     31.06 o 
 -14   8   9        1.95       37.92     34.92 o 
 -13   8   9        9.09       23.84     19.30 o 
 -12   8   9       18.95        7.61     18.07 o 
 -11   8   9       40.29       49.49     12.78 o 
 -10   8   9      165.43      166.31     18.76 o 
  -9   8   9       35.75       32.49     11.69 o 
  -8   8   9      182.25      146.15     17.19 o 
  -7   8   9      247.35      232.17     19.11 o 
  -6   8   9       13.44       32.23      9.43 o 
  -5   8   9        2.12       -0.04      7.81 o 
  -4   8   9       86.13      108.21     13.62 o 
  -3   8   9      313.71      361.99     18.61 o 
  -2   8   9      288.63      296.45     17.37 o 
  -1   8   9        0.51        3.14      8.35 o 
   0   8   9       91.68       87.57     15.32 o 
   1   8   9      307.80      245.73     21.92 o 
   2   8   9      184.63      115.19     17.38 o 
   3   8   9       10.91       15.55     16.41 o 
   4   8   9        0.01       -3.82     24.18 o 
   5   8   9        0.36       65.67     37.16 o 
   6   8   9        2.15       28.26     35.38 o 
 -14   9   9        0.34      -61.09     40.73 o 
 -13   9   9        2.38       18.14     17.82 o 
 -12   9   9        0.72      -29.05     46.21 o 
 -11   9   9       35.99       32.00     13.28 o 
 -10   9   9      114.50      135.38     19.91 o 
  -9   9   9      121.02      108.07     16.32 o 
  -8   9   9       31.49       36.11     13.04 o 
  -7   9   9      477.69      461.56     29.38 o 
  -6   9   9      154.07      171.11     15.29 o 
  -5   9   9      167.65      195.34     20.22 o 
  -4   9   9      127.08      107.12     13.11 o 
  -3   9   9       26.32       31.84     10.07 o 
  -2   9   9        1.84       -5.87     10.16 o 
  -1   9   9      488.52      492.37     26.53 o 
   0   9   9      656.97      666.67     34.73 o 
   1   9   9      355.37      399.07     37.28 o 
   2   9   9        6.80        6.47     15.48 o 
   3   9   9       37.83       48.42     24.69 o 
   5   9   9        0.28       37.42     36.40 o 
 -13  10   9       13.77       32.99     21.60 o 
 -12  10   9      101.29       79.01     21.79 o 
 -11  10   9       87.78       77.74     22.81 o 
 -10  10   9       24.90       34.40     14.26 o 
  -9  10   9       51.38       64.04     15.40 o 
  -8  10   9      109.41      116.36     17.04 o 
  -7  10   9       17.78       18.57     12.76 o 
  -6  10   9        0.04        5.48     12.46 o 
  -5  10   9      194.45      189.78     18.59 o 
  -4  10   9       80.84      101.26     18.77 o 
  -3  10   9      506.86      492.28     27.24 o 
  -2  10   9        9.44       11.71     11.73 o 
  -1  10   9      575.79      621.47     31.04 o 
   0  10   9      422.68      394.26     29.90 o 
   1  10   9       10.48        7.05     13.52 o 
   2  10   9        3.59       -6.14     14.29 o 
   3  10   9       23.81       32.26     18.50 o 
   4  10   9        0.55      -12.98     24.69 o 
 -12  11   9        2.43        5.06     15.44 o 
 -11  11   9        8.71       23.66     14.42 o 
 -10  11   9       96.64       82.22     19.73 o 
  -9  11   9        9.10       27.40     14.05 o 
  -8  11   9       18.28       13.08     13.80 o 
  -7  11   9      363.43      327.63     30.95 o 
  -6  11   9      167.41      166.40     23.26 o 
  -5  11   9      307.28      280.60     22.67 o 
  -4  11   9        0.15       10.72     10.61 o 
  -3  11   9        3.89       -2.94     10.45 o 
  -2  11   9        6.86        3.39     10.68 o 
  -1  11   9       89.70       95.66     15.67 o 
   0  11   9      389.83      377.57     30.73 o 
   1  11   9       12.39       21.21     15.44 o 
   2  11   9       72.89       89.08     21.42 o 
   3  11   9        1.40      -19.60     22.66 o 
   4  11   9        0.52       19.85     29.53 o 
 -12  12   9       16.37       27.24     30.04 o 
 -11  12   9        0.05       26.84     15.91 o 
 -10  12   9        0.08       22.21     16.68 o 
  -9  12   9       55.16       71.96     19.41 o 
  -8  12   9        0.00       15.74     14.45 o 
  -7  12   9        0.59        1.26     14.03 o 
  -6  12   9        0.00        4.27     14.66 o 
  -5  12   9       33.05       26.08     11.51 o 
  -4  12   9      237.66      238.25     21.61 o 
  -3  12   9       49.13       51.60     13.60 o 
  -2  12   9        2.28        9.41     12.79 o 
  -1  12   9      167.14      211.53     21.73 o 
   0  12   9       46.09       42.74     15.23 o 
   1  12   9        1.49       39.43     28.76 o 
   2  12   9       27.25       28.88     23.93 o 
   3  12   9        5.42       -8.91     23.42 o 
 -10  13   9       31.89       46.44     27.93 o 
  -9  13   9       61.82      129.97     23.21 o 
  -8  13   9      151.61      186.65     25.81 o 
  -7  13   9       31.27       75.53     39.44 o 
  -6  13   9        7.26       31.97     16.52 o 
  -5  13   9       43.19       70.15     25.65 o 
  -4  13   9        5.41       26.70     12.37 o 
  -3  13   9      194.60      212.48     22.16 o 
  -2  13   9        7.53       30.68     13.66 o 
  -1  13   9        6.97       17.29     13.61 o 
   0  13   9       62.42       91.07     20.69 o 
   1  13   9      137.05      115.79     41.11 o 
   2  13   9       25.75       62.62     28.26 o 
  -8  14   9       56.15       34.19     18.78 o 
  -7  14   9       55.37       52.88     19.82 o 
  -6  14   9       24.23       26.04     22.24 o 
  -5  14   9       54.77      102.90     22.55 o 
  -4  14   9       75.74      112.56     18.54 o 
  -3  14   9        0.33       20.83     13.66 o 
  -2  14   9       35.71       40.09     15.54 o 
  -1  14   9      129.98      132.28     37.94 o 
   0  14   9        3.03       22.38     25.02 o 
   1  14   9       54.02      145.86     37.67 o 
  -6  15   9        5.42      -18.68     29.40 o 
  -5  15   9       48.59       86.47     30.76 o 
  -4  15   9       26.98       44.49     20.78 o 
  -3  15   9        2.87       42.13     15.47 o 
  -2  15   9       20.54       22.40     21.60 o 
  -1  15   9        6.07       17.77     19.49 o 
 -16   0  10      131.32      135.88     32.92 o 
 -15   0  10       29.96        8.50     22.86 o 
 -14   0  10      343.60      398.12     40.81 o 
 -13   0  10      156.50      151.51     29.16 o 
 -12   0  10      306.16      303.31     31.77 o 
 -11   0  10       65.39       64.66     18.72 o 
 -10   0  10      234.32      280.13     27.54 o 
  -9   0  10      259.14      208.36     41.49 o 
  -8   0  10     3421.36     3297.38     87.92 o 
  -7   0  10      424.12      398.47     19.74 o 
  -6   0  10     1925.23     1816.02     52.46 o 
  -5   0  10      191.36      181.89     13.22 o 
  -4   0  10     1089.05     1228.51     37.59 o 
  -3   0  10      870.55      962.00     30.23 o 
  -2   0  10      760.33      751.20     63.26 o 
  -1   0  10     1001.99     1022.67     46.65 o 
   0   0  10     1085.65      930.81     44.87 o 
   1   0  10      180.51      162.43     22.03 o 
   2   0  10      383.34      418.94     34.08 o 
   3   0  10     1026.00      935.01    115.06 o 
   4   0  10        4.90        2.46     14.64 o 
   5   0  10        2.43       -4.61     15.27 o 
   6   0  10      344.51      248.38     93.55 o 
 -16   1  10        0.02        5.34     17.60 o 
 -15   1  10      114.24      166.86     23.51 o 
 -14   1  10        7.91       40.64     16.01 o 
 -13   1  10      180.70      199.75     21.21 o 
 -12   1  10       73.52       58.89     13.22 o 
 -11   1  10      111.79      125.93     15.84 o 
 -10   1  10      198.15      219.32     26.02 o 
  -9   1  10      283.66      268.18     14.33 o 
  -8   1  10      559.92      546.98     20.38 o 
  -7   1  10      133.26      146.92     11.06 o 
  -6   1  10      905.36      916.85     22.46 o 
  -5   1  10      485.01      491.32     14.79 o 
  -4   1  10      133.07      190.23      9.02 o 
  -3   1  10      821.42      920.70     20.84 o 
  -2   1  10      156.62      182.70     13.68 o 
  -1   1  10       49.48       41.96      8.64 o 
   0   1  10        2.20        2.08      6.55 o 
   1   1  10        1.53       -3.42      8.96 o 
   2   1  10      292.66      287.10     20.49 o 
   3   1  10     1026.34      971.36     36.67 o 
   4   1  10       34.86       25.27     11.37 o 
   5   1  10        0.47        0.60     14.60 o 
   6   1  10       43.27       39.26     13.18 o 
   7   1  10       19.55       73.06     31.56 o 
 -16   2  10        0.92       -8.57     18.24 o 
 -15   2  10      167.34      161.81     22.38 o 
 -14   2  10        3.62       -8.57     14.69 o 
 -13   2  10        2.38      -11.96     13.14 o 
 -12   2  10       60.50       50.75     12.97 o 
 -11   2  10      174.01      162.25     16.92 o 
 -10   2  10       12.66       16.84      9.63 o 
  -9   2  10      234.25      222.94     13.76 o 
  -8   2  10       81.74      100.66      8.31 o 
  -7   2  10      252.49      318.62     13.03 o 
  -6   2  10     3206.54     3314.85     61.69 o 
  -5   2  10       62.19       59.66      6.48 o 
  -4   2  10       14.22       46.80      6.74 o 
  -3   2  10       41.22       38.63      5.33 o 
  -2   2  10      394.13      395.32     20.08 o 
  -1   2  10     1023.38      946.62     31.15 o 
   0   2  10       19.44       17.81      8.63 o 
   1   2  10      463.83      499.77     26.16 o 
   2   2  10      933.07      882.17     53.05 o 
   3   2  10      140.84      111.23     15.29 o 
   4   2  10        2.54        8.59     10.06 o 
   5   2  10      139.24      169.29     18.77 o 
   6   2  10        0.00        2.90     12.75 o 
   7   2  10        4.51       18.33     26.47 o 
 -16   3  10        8.70      -10.32     19.69 o 
 -15   3  10        5.76        9.20     16.54 o 
 -14   3  10       25.40        7.56     15.00 o 
 -13   3  10       41.59       31.57     15.21 o 
 -12   3  10        9.46       -3.58     10.61 o 
 -11   3  10      150.59      147.43     16.39 o 
 -10   3  10        6.82        7.70      7.02 o 
  -9   3  10      205.46      201.88     13.61 o 
  -8   3  10      231.79      266.82     14.75 o 
  -7   3  10     1196.07     1262.99     28.68 o 
  -6   3  10      149.84      172.97     10.47 o 
  -5   3  10       22.93       20.34      6.13 o 
  -4   3  10    10546.28    11758.43    198.85 o 
  -3   3  10     7665.06     8283.36    142.41 o 
  -2   3  10     1328.13     1317.42     28.68 o 
  -1   3  10     1284.15     1229.03     37.27 o 
   0   3  10       53.89       66.86     11.94 o 
   1   3  10      153.63      173.78     16.29 o 
   2   3  10      153.35      152.17     16.59 o 
   3   3  10      110.47       95.87     21.20 o 
   4   3  10       38.64       50.32     12.72 o 
   5   3  10       13.73       36.96     12.02 o 
   6   3  10        0.05       20.76     25.33 o 
   7   3  10        4.40       17.52     21.58 o 
 -15   4  10       19.68       28.40     39.68 o 
 -14   4  10        4.69       11.51     18.71 o 
 -13   4  10       34.31       34.00     15.24 o 
 -12   4  10        0.43       18.69     10.97 o 
 -11   4  10       15.84       22.92     11.43 o 
 -10   4  10       32.42       27.66      8.76 o 
  -9   4  10        1.27       -2.33      6.54 o 
  -8   4  10       45.03       36.75      8.65 o 
  -7   4  10        3.12       -0.06      5.42 o 
  -6   4  10       13.23        8.13      5.44 o 
  -5   4  10     4223.46     4195.87     76.40 o 
  -4   4  10      670.65      657.21     22.90 o 
  -3   4  10      730.95      740.30     19.94 o 
  -2   4  10        4.76       -2.28      4.91 o 
  -1   4  10     1505.02     1450.73     56.07 o 
   0   4  10       58.27       54.28     10.86 o 
   1   4  10      417.73      389.12     26.53 o 
   2   4  10       35.17       64.32     15.37 o 
   3   4  10       19.16        9.45     10.09 o 
   4   4  10       14.71       21.27     11.20 o 
   5   4  10        0.07        8.08     11.95 o 
   6   4  10        5.98       34.98     33.98 o 
   7   4  10        0.22       35.17     22.21 o 
 -15   5  10        0.70       11.58     21.46 o 
 -14   5  10       20.86       29.40     20.35 o 
 -13   5  10       44.40       35.74     19.94 o 
 -12   5  10        4.22        4.38     13.12 o 
 -11   5  10       33.29       33.76     18.56 o 
 -10   5  10        1.70       -3.43      7.57 o 
  -9   5  10       50.68       55.81     11.07 o 
  -8   5  10       88.44       77.01     10.38 o 
  -7   5  10        1.96        5.95      5.78 o 
  -6   5  10       78.95       82.95      8.21 o 
  -5   5  10        1.13        6.43      5.61 o 
  -4   5  10      921.62      990.64     24.49 o 
  -3   5  10       36.70       55.67      7.62 o 
  -2   5  10      115.67      118.33      9.58 o 
  -1   5  10      554.99      591.92     21.22 o 
   0   5  10       65.94       82.89     13.00 o 
   1   5  10        0.04      -13.41      8.94 o 
   2   5  10       64.75       73.56     13.54 o 
   3   5  10        1.75        8.25      9.61 o 
   4   5  10        0.06        7.31     10.61 o 
   5   5  10        0.38       -1.65     16.10 o 
   6   5  10       15.51       13.77     18.72 o 
 -15   6  10       28.26       63.94     23.66 o 
 -14   6  10       45.12       26.50     21.67 o 
 -13   6  10        5.06      -16.48     21.94 o 
 -12   6  10        6.64       -7.16     14.89 o 
 -11   6  10       28.94       25.29     11.01 o 
 -10   6  10       61.07       62.67     12.11 o 
  -9   6  10        5.79        5.15      9.15 o 
  -8   6  10      195.93      222.85     17.97 o 
  -7   6  10      321.47      323.25     19.52 o 
  -6   6  10        2.99        1.67      8.77 o 
  -5   6  10        0.93        2.91      5.84 o 
  -4   6  10       32.93       32.17      6.97 o 
  -3   6  10       57.22       63.11      9.41 o 
  -2   6  10       56.66       48.18      7.88 o 
  -1   6  10        6.09       -0.49      8.78 o 
   0   6  10       59.05       68.83     14.80 o 
   1   6  10      100.47       83.12     14.01 o 
   2   6  10        0.00       16.00     16.67 o 
   3   6  10       14.74       12.22     10.54 o 
   4   6  10        6.84       34.63     19.99 o 
   5   6  10       74.97      102.13     23.66 o 
   6   6  10        1.07       36.73     21.80 o 
 -14   7  10       17.03       11.18     21.58 o 
 -13   7  10        0.02       17.81     18.69 o 
 -12   7  10       26.27       25.66     15.13 o 
 -11   7  10        0.24       -6.19     11.20 o 
 -10   7  10       42.62       31.64     14.53 o 
  -9   7  10       32.24       37.72     12.42 o 
  -8   7  10      172.18      217.44     18.47 o 
  -7   7  10      107.91       90.86     15.28 o 
  -6   7  10        9.75       24.18      8.91 o 
  -5   7  10        4.97        5.15      7.61 o 
  -4   7  10      368.30      376.67     28.76 o 
  -3   7  10        3.10       26.88      7.42 o 
  -2   7  10      592.81      524.65     18.63 o 
  -1   7  10       84.49       89.81     11.33 o 
   0   7  10      212.85      197.98     21.81 o 
   1   7  10        7.02       14.63     11.33 o 
   2   7  10       13.64       21.95     10.05 o 
   3   7  10       14.54        5.93     10.31 o 
   4   7  10       71.14       97.17     24.89 o 
   5   7  10        7.47      110.22     39.71 o 
   6   7  10       10.76       49.13     32.33 o 
 -14   8  10       10.25       10.60     33.47 o 
 -13   8  10       10.39       34.96     16.06 o 
 -12   8  10        4.57        2.90     31.28 o 
 -11   8  10       41.87       20.31     17.69 o 
 -10   8  10        4.58       14.12     11.08 o 
  -9   8  10      161.17      149.55     17.65 o 
  -8   8  10        1.67       11.35     11.24 o 
  -7   8  10      778.40      711.05     29.20 o 
  -6   8  10      629.58      588.62     22.69 o 
  -5   8  10     1268.83     1147.21     33.43 o 
  -4   8  10     6937.35     6391.05    144.43 o 
  -3   8  10     1382.75     1293.37     62.16 o 
  -2   8  10      537.91      519.27     22.58 o 
  -1   8  10       20.50       22.09      8.94 o 
   0   8  10      112.51      135.59     14.88 o 
   1   8  10      116.80      106.42     16.17 o 
   2   8  10       10.53       33.83     33.98 o 
   3   8  10        1.76       20.46     26.86 o 
   4   8  10       12.47       74.84     32.33 o 
   5   8  10       13.99       60.07     38.44 o 
 -14   9  10       52.39       22.40     46.84 o 
 -13   9  10       30.49       46.35     31.67 o 
 -12   9  10       13.66       -5.67     23.26 o 
 -11   9  10        2.51        2.10     19.33 o 
 -10   9  10        4.07        8.93     13.15 o 
  -9   9  10      273.11      282.16     27.19 o 
  -8   9  10      185.27      184.79     19.11 o 
  -7   9  10      166.06      172.05     18.77 o 
  -6   9  10      160.25      165.73     15.27 o 
  -5   9  10      587.95      590.41     24.56 o 
  -4   9  10       49.90       48.73     11.39 o 
  -3   9  10       13.22       25.16      9.97 o 
  -2   9  10       13.63       29.42     12.09 o 
  -1   9  10     1397.96     1224.30     78.56 o 
   0   9  10      102.95      103.25     21.76 o 
   1   9  10      102.45       82.47     26.22 o 
   2   9  10       79.43       71.74     47.22 o 
   3   9  10        0.10       14.00     25.71 o 
   4   9  10        2.05       88.07     42.26 o 
 -13  10  10        0.14        7.52     31.05 o 
 -12  10  10        0.59       17.26     27.45 o 
 -11  10  10        9.64        1.35     13.77 o 
 -10  10  10        0.92       -3.72     12.13 o 
  -9  10  10        4.97        3.69     12.69 o 
  -8  10  10       43.25       43.09     13.80 o 
  -7  10  10      172.49      160.91     18.92 o 
  -6  10  10      667.47      652.34     31.09 o 
  -5  10  10      963.12      813.47     32.69 o 
  -4  10  10     6075.74     5364.19    126.60 o 
  -3  10  10      584.90      601.67     29.49 o 
  -2  10  10        0.07        8.46     11.07 o 
  -1  10  10       91.50      122.22     27.43 o 
   0  10  10      160.30      180.71     27.08 o 
   1  10  10      156.14      165.96     27.62 o 
   2  10  10        4.15       13.17     17.05 o 
   3  10  10       17.61       -0.20     17.80 o 
 -13  11  10       17.18       66.69     53.96 o 
 -12  11  10       72.07       82.44     32.69 o 
 -11  11  10       44.89       42.84     16.24 o 
 -10  11  10       34.59       41.19     15.15 o 
  -9  11  10       71.60       72.51     15.49 o 
  -8  11  10      209.76      225.81     25.21 o 
  -7  11  10      205.69      175.62     22.76 o 
  -6  11  10       98.98      101.20     19.29 o 
  -5  11  10        6.60       21.82     14.88 o 
  -4  11  10        6.93       -0.95     15.84 o 
  -3  11  10       25.51       41.83     12.28 o 
  -2  11  10       76.17       88.86     15.80 o 
  -1  11  10      209.47      207.68     24.85 o 
   0  11  10      512.80      553.65     45.29 o 
   1  11  10        4.86       52.38     19.82 o 
   2  11  10       96.67      136.11     74.46 o 
   3  11  10       43.18       33.60     30.55 o 
 -12  12  10       20.69       11.71     27.24 o 
 -11  12  10        3.54       21.83     16.59 o 
 -10  12  10       23.22       30.73     27.16 o 
  -9  12  10        0.04        4.42     18.38 o 
  -8  12  10       73.93       47.57     17.08 o 
  -7  12  10       26.60       20.58     15.52 o 
  -6  12  10      113.91       84.07     20.26 o 
  -5  12  10        3.54        9.89     11.48 o 
  -4  12  10       31.06       44.82     13.55 o 
  -3  12  10       50.89       57.13     14.31 o 
  -2  12  10      149.49      136.71     18.72 o 
  -1  12  10        8.56       38.16     15.71 o 
   0  12  10        2.76       37.96     17.35 o 
   1  12  10       47.04       79.95     23.55 o 
   2  12  10      131.24      139.56     32.20 o 
 -11  13  10        0.12       32.33     28.00 o 
 -10  13  10       48.08       39.70     23.94 o 
  -9  13  10        7.23       63.06     18.95 o 
  -8  13  10        8.41       15.36     17.00 o 
  -7  13  10      231.09      249.58     28.30 o 
  -6  13  10      350.38      348.84     32.79 o 
  -5  13  10       55.84       73.39     17.92 o 
  -4  13  10      101.02      108.32     17.63 o 
  -3  13  10      170.95      198.87     21.41 o 
  -2  13  10       62.00       98.14     20.37 o 
  -1  13  10        4.93        6.46     14.97 o 
   0  13  10       70.41      101.03     24.21 o 
   1  13  10        0.42       -5.33     18.01 o 
  -8  14  10        1.10       10.57     16.38 o 
  -7  14  10      117.28       92.49     24.34 o 
  -6  14  10       44.49       45.42     23.37 o 
  -5  14  10      128.82      182.99     30.79 o 
  -4  14  10       76.59       74.84     18.12 o 
  -3  14  10       79.30       85.73     18.11 o 
  -2  14  10       21.68       18.50     15.88 o 
  -1  14  10      163.80      215.35     28.15 o 
   0  14  10        2.20       88.84     33.35 o 
  -6  15  10       27.12       67.20     29.03 o 
  -5  15  10        1.06       -3.24     52.82 o 
  -4  15  10       78.90       91.28     33.88 o 
  -3  15  10       48.41       88.80     22.78 o 
  -2  15  10       71.09       54.14     26.87 o 
 -16   1  11        2.49       -2.16     19.73 o 
 -15   1  11        2.06       12.22     16.03 o 
 -14   1  11       32.42       42.44     15.16 o 
 -13   1  11       79.42       82.49     14.45 o 
 -12   1  11       86.83       75.19     14.16 o 
 -11   1  11        1.36       23.22     10.83 o 
 -10   1  11      145.91      162.68     16.01 o 
  -9   1  11        5.45        4.22      6.79 o 
  -8   1  11      193.50      218.58     11.44 o 
  -7   1  11       37.04       35.13      6.38 o 
  -6   1  11       89.14       92.34      7.94 o 
  -5   1  11        3.07        9.69      4.64 o 
  -4   1  11       27.07       34.98      5.42 o 
  -3   1  11     1000.36      987.59     31.69 o 
  -2   1  11      113.31      128.22     13.22 o 
  -1   1  11       61.01       90.80     12.06 o 
   0   1  11      108.77      133.03     14.65 o 
   1   1  11        5.51        9.75      8.87 o 
   2   1  11      149.01      176.57     19.07 o 
   3   1  11        0.17      -11.98      9.25 o 
   4   1  11      111.29      108.60     30.81 o 
   5   1  11       39.88       31.24     13.16 o 
   6   1  11        1.63       26.68     15.21 o 
 -16   2  11        4.11      -22.87     16.78 o 
 -15   2  11       69.83       59.68     18.14 o 
 -14   2  11       51.66       44.47     15.52 o 
 -13   2  11        5.84       17.63     11.78 o 
 -12   2  11       20.63        5.01     15.91 o 
 -11   2  11       44.56       41.02     11.20 o 
 -10   2  11        8.53        6.25      9.47 o 
  -9   2  11       12.30        9.46      6.94 o 
  -8   2  11        4.05        5.09      5.54 o 
  -7   2  11      100.42      121.63      9.09 o 
  -6   2  11        2.82        3.53      5.04 o 
  -5   2  11        3.13       25.47      8.46 o 
  -4   2  11     4762.24     5487.71     97.00 o 
  -3   2  11        0.77       -2.20      5.28 o 
  -2   2  11      518.19      482.62     27.24 o 
  -1   2  11       14.19       23.91      8.87 o 
   0   2  11      326.62      351.89     20.95 o 
   1   2  11      350.07      359.33     22.81 o 
   2   2  11       43.70       44.54     21.71 o 
   3   2  11      164.29      179.67     18.50 o 
   4   2  11        6.51       11.04     10.90 o 
   5   2  11        0.11       -2.16     10.77 o 
   6   2  11        3.24       -7.22     14.23 o 
 -16   3  11        1.26        1.14     20.34 o 
 -15   3  11        0.34        6.05     15.92 o 
 -14   3  11        3.73       24.15     13.96 o 
 -13   3  11        0.52       14.23     12.19 o 
 -12   3  11      397.26      380.27     24.79 o 
 -11   3  11       25.22        1.13     10.32 o 
 -10   3  11        8.96       14.71      8.62 o 
  -9   3  11      303.27      341.88     17.05 o 
  -8   3  11      291.60      334.24     17.89 o 
  -7   3  11        0.07        6.47      5.36 o 
  -6   3  11      535.64      561.67     17.15 o 
  -5   3  11      687.93      740.84     24.05 o 
  -4   3  11      233.51      264.80     11.98 o 
  -3   3  11     1134.03     1265.52     32.32 o 
  -2   3  11     1072.86     1019.67     33.49 o 
  -1   3  11        8.86        9.55      8.36 o 
   0   3  11       82.79      112.67     27.31 o 
   1   3  11      650.69      610.12     29.95 o 
   2   3  11       11.53       14.42     10.29 o 
   3   3  11       12.68       12.56     10.43 o 
   4   3  11        0.59       18.23     11.02 o 
   5   3  11        0.35       10.05     12.57 o 
   6   3  11        8.20       16.33     19.56 o 
 -16   4  11       22.62        0.85     24.82 o 
 -15   4  11        2.32       19.81     19.63 o 
 -14   4  11       74.00       85.92     19.93 o 
 -13   4  11       34.45       30.42     12.62 o 
 -12   4  11        0.03        2.29     12.93 o 
 -11   4  11      717.92      780.60     31.49 o 
 -10   4  11      268.64      256.64     16.98 o 
  -9   4  11       96.05      103.49     11.43 o 
  -8   4  11        9.41        7.77      7.27 o 
  -7   4  11     1166.44     1105.20     26.81 o 
  -6   4  11       41.03       36.19      6.70 o 
  -5   4  11      646.80      672.56     19.29 o 
  -4   4  11      318.86      338.79     16.68 o 
  -3   4  11        4.10        5.38      5.63 o 
  -2   4  11      427.70      425.37     21.52 o 
  -1   4  11       26.82       23.46      9.82 o 
   0   4  11      139.44      159.69     15.97 o 
   1   4  11      118.40       97.71     14.60 o 
   2   4  11       46.86       35.80     11.24 o 
   3   4  11        0.09        9.11     15.95 o 
   4   4  11        1.11       12.87     11.19 o 
   5   4  11        5.24        8.16     13.55 o 
   6   4  11       25.32       28.02     21.49 o 
 -15   5  11       12.84       20.83     20.60 o 
 -14   5  11        0.00       -3.03     17.40 o 
 -13   5  11        7.53       13.11     15.50 o 
 -12   5  11       15.94       25.75     12.64 o 
 -11   5  11       27.14       24.28     20.20 o 
 -10   5  11      242.12      233.83     16.17 o 
  -9   5  11        1.20       -8.05      7.14 o 
  -8   5  11       52.57       80.44     10.33 o 
  -7   5  11      159.89      185.08     11.28 o 
  -6   5  11       16.38       17.95      6.35 o 
  -5   5  11      206.85      223.39     11.87 o 
  -4   5  11      485.08      522.46     23.64 o 
  -3   5  11      786.46      716.06     20.83 o 
  -2   5  11        0.02       -3.09      7.56 o 
  -1   5  11      256.67      237.92     18.25 o 
   0   5  11        0.42      -12.21      8.72 o 
   1   5  11       10.33       15.85     11.43 o 
   2   5  11       73.20       76.76     13.62 o 
   3   5  11        0.68        9.61     10.77 o 
   4   5  11        2.31       18.50     12.34 o 
   5   5  11        6.05       -1.44     16.92 o 
   6   5  11        0.07      -28.12     19.30 o 
 -15   6  11       10.90       -8.65     21.62 o 
 -14   6  11        1.58       10.27     18.36 o 
 -13   6  11        3.19       25.81     14.67 o 
 -12   6  11      177.65      186.08     23.95 o 
 -11   6  11       26.82       26.38     10.45 o 
 -10   6  11        0.19       -5.59      9.08 o 
  -9   6  11      127.12      138.22     18.23 o 
  -8   6  11      139.51      123.93     14.71 o 
  -7   6  11      278.95      258.62     15.05 o 
  -6   6  11       22.52       27.82      7.47 o 
  -5   6  11      522.21      526.19     19.83 o 
  -4   6  11      766.39      708.58     23.03 o 
  -3   6  11      186.46      191.00     14.70 o 
  -2   6  11        0.01       -2.65      6.91 o 
  -1   6  11      209.91      209.50     17.56 o 
   0   6  11        6.06      -13.02      8.68 o 
   1   6  11       85.95       68.48     12.93 o 
   2   6  11       32.53       43.01     12.30 o 
   3   6  11       27.36       20.33     26.67 o 
   4   6  11        0.64       17.22     12.28 o 
   5   6  11       22.54       20.10     19.89 o 
 -15   7  11        0.60       18.54     34.39 o 
 -14   7  11       26.09       28.82     39.05 o 
 -13   7  11        1.41        6.34     17.11 o 
 -12   7  11       94.42      114.90     20.07 o 
 -11   7  11        0.55       -3.20     11.79 o 
 -10   7  11       12.02        6.94     10.89 o 
  -9   7  11      276.25      275.59     20.71 o 
  -8   7  11       37.69       17.96     10.69 o 
  -7   7  11      263.47      254.44     18.90 o 
  -6   7  11      260.12      249.55     15.71 o 
  -5   7  11      631.16      555.14     22.00 o 
  -4   7  11       13.98       11.39      8.78 o 
  -3   7  11        0.66        6.21      6.73 o 
  -2   7  11      150.22      166.22     14.15 o 
  -1   7  11      337.79      346.31     24.27 o 
   0   7  11        3.22      -14.44      9.63 o 
   1   7  11      113.37      104.46     18.29 o 
   2   7  11       14.69       23.29     14.88 o 
   3   7  11       12.86       11.36     12.49 o 
   4   7  11        0.88       78.66     37.67 o 
   5   7  11       12.69        0.00     28.76 o 
 -14   8  11       14.34       49.35     28.51 o 
 -13   8  11       16.51       34.60     18.59 o 
 -12   8  11       37.95       29.96     26.06 o 
 -11   8  11        8.16       12.26     16.46 o 
 -10   8  11       61.52       44.42     13.49 o 
  -9   8  11       90.52       84.64     16.34 o 
  -8   8  11      178.61      155.50     17.72 o 
  -7   8  11        0.11        0.37     13.01 o 
  -6   8  11       33.00       18.31      9.95 o 
  -5   8  11      761.85      710.35     25.75 o 
  -4   8  11      133.37      129.11     14.03 o 
  -3   8  11      217.61      238.42     17.19 o 
  -2   8  11      323.64      304.67     23.10 o 
  -1   8  11       37.19       37.63     10.70 o 
   0   8  11        2.51        9.43     11.94 o 
   1   8  11       39.83       88.14     19.44 o 
   2   8  11       15.28       34.09     22.68 o 
   3   8  11        5.70       22.33     19.56 o 
   4   8  11        0.36       53.46     33.09 o 
 -14   9  11       12.67       -1.73     36.78 o 
 -13   9  11       14.22       38.60     18.06 o 
 -12   9  11        0.74       28.52     18.90 o 
 -11   9  11        2.58        4.86     12.44 o 
 -10   9  11        3.80      -13.42     10.71 o 
  -9   9  11       28.46       27.93     12.71 o 
  -8   9  11      371.54      385.03     26.01 o 
  -7   9  11      112.03      118.30     16.38 o 
  -6   9  11      348.13      383.94     20.70 o 
  -5   9  11      289.84      278.14     18.51 o 
  -4   9  11        2.10       13.89      9.45 o 
  -3   9  11        0.13       19.82     10.02 o 
  -2   9  11      145.82      129.79     19.76 o 
  -1   9  11       38.22       80.24     20.23 o 
   0   9  11       38.12       43.08     16.75 o 
   1   9  11       32.23       51.16     28.76 o 
   2   9  11       54.40      113.53     33.60 o 
   3   9  11       36.00       63.59     32.33 o 
   4   9  11       14.45      130.84     46.58 o 
 -13  10  11       87.26      110.61     23.76 o 
 -12  10  11        9.14        7.50     17.27 o 
 -11  10  11        5.16       20.54     15.28 o 
 -10  10  11        7.97       15.44     13.01 o 
  -9  10  11       51.33       37.40     14.25 o 
  -8  10  11      355.80      364.33     25.56 o 
  -7  10  11      102.09      106.78     16.72 o 
  -6  10  11      106.21       88.40     16.51 o 
  -5  10  11       13.55       11.16     11.30 o 
  -4  10  11       12.37       18.72     11.22 o 
  -3  10  11      114.65      136.88     17.91 o 
  -2  10  11       91.44      109.96     19.74 o 
  -1  10  11       10.57       55.01     24.31 o 
   0  10  11        7.96       16.96     15.40 o 
   1  10  11       39.47       74.06     29.02 o 
   2  10  11      177.17      155.79     40.73 o 
   3  10  11        1.24       95.97     38.69 o 
 -13  11  11        9.07      -31.06     48.36 o 
 -12  11  11       21.24       26.73     15.32 o 
 -11  11  11        0.05       -5.03     26.86 o 
 -10  11  11       11.19        7.71     13.50 o 
  -9  11  11        6.32       10.74     15.73 o 
  -8  11  11       12.83       22.39     14.27 o 
  -7  11  11      326.47      286.02     27.72 o 
  -6  11  11        1.48        1.33     14.37 o 
  -5  11  11       77.00      106.46     16.37 o 
  -4  11  11        0.25       13.83     11.11 o 
  -3  11  11       51.13       53.35     16.90 o 
  -2  11  11       81.86       87.81     17.89 o 
  -1  11  11       11.91       17.05     15.12 o 
   0  11  11        7.86       12.42     17.00 o 
   1  11  11        0.24       14.56     16.82 o 
   2  11  11       24.46       44.53     46.20 o 
 -12  12  11       87.71       88.58     34.11 o 
 -11  12  11       22.93       62.12     18.73 o 
 -10  12  11        0.75       26.73     15.48 o 
  -9  12  11        0.42      -12.22     27.96 o 
  -8  12  11        4.70       11.66     21.95 o 
  -7  12  11      300.67      233.87     26.94 o 
  -6  12  11      319.48      319.65     30.31 o 
  -5  12  11        2.90       39.33     12.96 o 
  -4  12  11       16.77       15.89     13.82 o 
  -3  12  11      136.08      131.17     21.54 o 
  -2  12  11       33.06       56.63     16.57 o 
  -1  12  11       10.47       17.31     16.83 o 
   0  12  11        0.09       11.04     47.98 o 
   1  12  11       64.02       82.92     29.02 o 
   2  12  11        1.87       30.80     32.07 o 
 -11  13  11        0.64        5.85     25.71 o 
 -10  13  11       42.80       46.93     18.91 o 
  -9  13  11       14.55       13.68     15.96 o 
  -8  13  11       55.84       65.79     30.87 o 
  -7  13  11      108.27       99.45     21.36 o 
  -6  13  11       33.86       65.58     18.98 o 
  -5  13  11       15.82       58.57     16.32 o 
  -4  13  11       22.56       20.68     13.56 o 
  -3  13  11       12.42       11.43     25.19 o 
  -2  13  11       25.87       60.02     31.61 o 
  -1  13  11        0.39       15.84     27.62 o 
   0  13  11        2.15       19.03     61.47 o 
   1  13  11       19.07      105.89     33.09 o 
  -8  14  11       25.56       26.42     18.56 o 
  -7  14  11      124.58      193.49     27.62 o 
  -6  14  11        6.07        2.39     17.34 o 
  -5  14  11       15.36       34.30     18.33 o 
  -4  14  11      102.33      175.66     26.27 o 
  -3  14  11       16.68        9.31     39.38 o 
  -2  14  11        4.70       37.88     18.89 o 
  -1  14  11       95.76      107.93     35.89 o 
  -6  15  11        0.53       43.78     32.84 o 
  -5  15  11       78.59       99.84     31.56 o 
  -4  15  11       78.19      111.06     48.49 o 
 -17   0  12       15.57       14.76     37.42 o 
 -16   0  12       98.65       65.41     28.05 o 
 -15   0  12      214.46      222.10     42.26 o 
 -14   0  12      196.36      191.46     28.92 o 
 -13   0  12      133.05      203.45     28.71 o 
 -12   0  12     7399.61     7146.07    450.30 o 
 -11   0  12      558.71      588.38     60.71 o 
 -10   0  12      342.25      330.21     29.23 o 
  -9   0  12       24.79       24.40     11.41 o 
  -8   0  12       25.07       36.17     11.87 o 
  -7   0  12     1548.40     1495.59     46.82 o 
  -6   0  12        6.06        3.24      7.14 o 
  -5   0  12      343.90      372.24     18.87 o 
  -4   0  12       56.99       58.38     14.58 o 
  -3   0  12       23.68       45.69     15.01 o 
  -2   0  12       53.03       32.61     14.00 o 
  -1   0  12       52.03       35.48     13.77 o 
   0   0  12     2037.90     1880.43     76.88 o 
   1   0  12      854.72      765.45     44.91 o 
   2   0  12        7.61        6.39     13.64 o 
   3   0  12       30.79       25.57     17.89 o 
   4   0  12       15.80       20.43     16.19 o 
   5   0  12       12.44       27.17     19.50 o 
 -17   1  12        0.61      -29.53     36.66 o 
 -16   1  12       18.22       20.52     17.22 o 
 -15   1  12      171.54      216.71     22.14 o 
 -14   1  12      126.65      176.76     22.04 o 
 -13   1  12      456.81      507.05     31.45 o 
 -12   1  12      571.30      502.54     38.26 o 
 -11   1  12       12.63       21.29     11.04 o 
 -10   1  12       28.23       16.96      9.90 o 
  -9   1  12        0.29        4.96      7.20 o 
  -8   1  12        0.47       -1.52      5.40 o 
  -7   1  12        1.29       10.46      5.69 o 
  -6   1  12       18.95       26.11      6.73 o 
  -5   1  12       32.57       48.18      6.50 o 
  -4   1  12       25.03       55.52      7.19 o 
  -3   1  12      158.54      166.32     15.10 o 
  -2   1  12      107.89      129.07     14.55 o 
  -1   1  12      447.12      469.60     24.18 o 
   0   1  12      331.34      330.50     21.89 o 
   1   1  12      295.96      288.49     22.09 o 
   2   1  12        3.15        2.26      9.92 o 
   3   1  12       21.91       37.56     12.46 o 
   4   1  12        2.96       12.06     11.78 o 
   5   1  12        0.34        6.22     12.27 o 
   6   1  12       14.17      106.40     35.89 o 
 -17   2  12        2.36      -12.98     38.18 o 
 -16   2  12        6.36      -11.60     26.31 o 
 -15   2  12       53.25       62.19     16.18 o 
 -14   2  12       18.44       37.41     13.06 o 
 -13   2  12      979.17      999.27     43.72 o 
 -12   2  12        9.35        3.73     11.86 o 
 -11   2  12      361.98      365.37     22.90 o 
 -10   2  12       19.14       25.31      9.97 o 
  -9   2  12      348.51      331.28     16.95 o 
  -8   2  12      165.09      186.43     11.48 o 
  -7   2  12      300.40      290.52     16.76 o 
  -6   2  12       10.25       12.66      6.14 o 
  -5   2  12     1075.16     1121.68     29.99 o 
  -4   2  12     2661.28     2612.16     72.50 o 
  -3   2  12       18.61       15.19      9.52 o 
  -2   2  12       43.25       35.92      9.93 o 
  -1   2  12      310.82      333.11     20.83 o 
   0   2  12      128.96      136.43     15.69 o 
   1   2  12      763.72      703.42     30.52 o 
   2   2  12        4.41       19.11     11.03 o 
   3   2  12        7.10        6.79     10.46 o 
   4   2  12        5.67       26.06     15.48 o 
   5   2  12        3.35       23.03     17.38 o 
   6   2  12       16.63       82.22     36.66 o 
 -16   3  12        4.16       19.47     20.85 o 
 -15   3  12        5.59       11.07     14.55 o 
 -14   3  12        1.53       16.91     11.87 o 
 -13   3  12       34.49       44.28     14.00 o 
 -12   3  12       46.34       28.67     12.87 o 
 -11   3  12      302.82      296.68     21.60 o 
 -10   3  12        6.57       13.34      7.22 o 
  -9   3  12      223.40      233.25     14.78 o 
  -8   3  12        0.66        8.24      7.78 o 
  -7   3  12       84.52       92.13      9.06 o 
  -6   3  12      395.31      439.24     15.77 o 
  -5   3  12       18.69       21.25      6.20 o 
  -4   3  12      226.61      283.73     14.54 o 
  -3   3  12      344.58      323.36     20.16 o 
  -2   3  12     1542.66     1479.44     48.61 o 
  -1   3  12       18.76       14.75      9.90 o 
   0   3  12      233.89      221.98     19.03 o 
   1   3  12      492.63      425.40     31.49 o 
   2   3  12        0.81       -6.56     11.46 o 
   3   3  12       39.17       41.52     14.48 o 
   4   3  12        0.50        3.60     11.36 o 
   5   3  12       26.38       41.39     14.86 o 
 -16   4  12        1.00       -3.92     20.44 o 
 -15   4  12       32.80       35.22     19.88 o 
 -14   4  12       36.41       37.17     15.78 o 
 -13   4  12       18.07       13.66     11.94 o 
 -12   4  12       66.30       78.65     15.55 o 
 -11   4  12      126.88      128.50     28.02 o 
 -10   4  12       40.71       29.19     10.65 o 
  -9   4  12       31.76       23.02      8.68 o 
  -8   4  12      442.47      456.75     16.85 o 
  -7   4  12       84.44      110.21      9.56 o 
  -6   4  12        4.27        3.20      5.39 o 
  -5   4  12      183.71      207.88     11.75 o 
  -4   4  12       16.30       20.32      7.46 o 
  -3   4  12      127.47      171.64     15.76 o 
  -2   4  12      252.31      280.88     19.19 o 
  -1   4  12     1333.53     1207.07     75.65 o 
   0   4  12      299.08      296.80     22.19 o 
   1   4  12      276.74      280.07     24.41 o 
   2   4  12       68.14       48.62     13.03 o 
   3   4  12       22.80       19.43     11.38 o 
   4   4  12        1.83       13.38     11.93 o 
   5   4  12        0.43       22.46     15.11 o 
 -15   5  12       17.52       48.84     28.31 o 
 -14   5  12       39.29       54.62     17.68 o 
 -13   5  12        5.19       32.58     15.90 o 
 -12   5  12      102.20       92.85     25.90 o 
 -11   5  12      157.01      186.93     17.81 o 
 -10   5  12        0.26        6.57      8.55 o 
  -9   5  12      109.12      102.57     11.72 o 
  -8   5  12       30.53       22.82      9.63 o 
  -7   5  12      303.96      330.90     16.83 o 
  -6   5  12        0.49        6.52      6.12 o 
  -5   5  12      126.33      149.29     10.69 o 
  -4   5  12       71.43       98.54     11.14 o 
  -3   5  12      773.81      695.23     42.19 o 
  -2   5  12       82.65      102.73     13.93 o 
  -1   5  12      120.11      135.05     15.95 o 
   0   5  12       82.15       99.56     14.64 o 
   1   5  12        7.20       34.98     11.23 o 
   2   5  12      208.21      209.11     19.90 o 
   3   5  12       13.67       15.46     11.01 o 
   4   5  12        0.08       15.68     12.89 o 
   5   5  12        0.78       17.93     20.01 o 
 -15   6  12        0.04       10.34     19.60 o 
 -14   6  12        4.84       -7.55     31.04 o 
 -13   6  12      221.19      253.62     27.40 o 
 -12   6  12        5.99       19.07     14.00 o 
 -11   6  12       34.62       44.72     11.56 o 
 -10   6  12       58.80       53.21     12.21 o 
  -9   6  12       70.19       85.54     16.38 o 
  -8   6  12        0.09       -0.65      9.07 o 
  -7   6  12       84.12      112.13     13.03 o 
  -6   6  12        0.11       -2.88      6.06 o 
  -5   6  12       12.60       15.30      6.96 o 
  -4   6  12      125.28      154.32     11.44 o 
  -3   6  12      123.17      158.46     15.41 o 
  -2   6  12      115.74      146.90     15.58 o 
  -1   6  12        2.55       -8.84     12.73 o 
   0   6  12      238.17      238.29     20.61 o 
   1   6  12        0.43       20.61     10.36 o 
   2   6  12        0.00        8.94     10.28 o 
   3   6  12       21.42       10.83     11.77 o 
   4   6  12        6.90       55.87     15.04 o 
   5   6  12        0.02       13.32     21.44 o 
 -15   7  12       12.07        6.18     21.56 o 
 -14   7  12        0.12       29.93     17.70 o 
 -13   7  12       63.05       98.53     20.02 o 
 -12   7  12      265.98      301.62     36.91 o 
 -11   7  12        0.03        3.61     12.11 o 
 -10   7  12       25.85       12.82     11.20 o 
  -9   7  12       54.16       44.21     12.94 o 
  -8   7  12       32.03       26.88     11.39 o 
  -7   7  12      128.28      124.28     12.78 o 
  -6   7  12       39.10       45.94     10.15 o 
  -5   7  12      250.23      227.30     18.05 o 
  -4   7  12      699.86      682.32     23.96 o 
  -3   7  12      604.18      530.19     24.22 o 
  -2   7  12     1744.37     1697.98     66.80 o 
  -1   7  12        9.94       22.93     11.53 o 
   0   7  12      513.54      481.33     27.68 o 
   1   7  12       19.40       33.88     12.14 o 
   2   7  12      102.29      113.15     16.39 o 
   3   7  12       16.42       11.43     16.76 o 
   4   7  12        1.00       44.55     33.60 o 
 -14   8  12        0.01       -9.44     16.19 o 
 -13   8  12       13.42       15.17     31.58 o 
 -12   8  12       58.66       64.10     25.01 o 
 -11   8  12       74.24       52.51     14.01 o 
 -10   8  12      133.69      100.79     16.21 o 
  -9   8  12        9.85       -2.92      9.99 o 
  -8   8  12       64.93       82.07     14.75 o 
  -7   8  12      159.96      125.89     16.19 o 
  -6   8  12        0.56      -12.49      8.33 o 
  -5   8  12      787.05      636.77     24.78 o 
  -4   8  12     1446.23     1292.35     37.07 o 
  -3   8  12      323.21      400.05     24.23 o 
  -2   8  12     2166.01     1895.87     78.75 o 
  -1   8  12      197.61      169.88     29.92 o 
   0   8  12       79.50       95.39     15.49 o 
   1   8  12       66.67       96.35     17.21 o 
   2   8  12        8.76       62.28     27.08 o 
   3   8  12       19.89       12.02     23.55 o 
 -14   9  12        0.41       28.65     19.72 o 
 -13   9  12        3.92        8.51     18.06 o 
 -12   9  12        0.32        3.88     17.51 o 
 -11   9  12        0.04        3.39     17.43 o 
 -10   9  12      131.17      103.88     16.75 o 
  -9   9  12       15.50       32.22     13.63 o 
  -8   9  12       66.36       63.19     14.60 o 
  -7   9  12     1321.63     1148.56     48.06 o 
  -6   9  12       40.37       22.14     10.50 o 
  -5   9  12      570.35      563.00     24.87 o 
  -4   9  12      152.88      191.13     18.83 o 
  -3   9  12     1474.17     1319.67     43.88 o 
  -2   9  12       49.51       77.03     20.14 o 
  -1   9  12      432.61      370.88     37.40 o 
   0   9  12       37.25       48.11     26.22 o 
   1   9  12      291.61      365.87     69.37 o 
   2   9  12        2.09       51.59     41.24 o 
   3   9  12        0.01       61.81     32.96 o 
 -14  10  12        7.46       85.02     57.27 o 
 -13  10  12        0.95       31.65     26.06 o 
 -12  10  12       18.52       38.99     15.46 o 
 -11  10  12       21.84       21.57     13.95 o 
 -10  10  12       18.95       19.46     13.36 o 
  -9  10  12       76.87       75.15     16.13 o 
  -8  10  12        1.16       10.98     12.21 o 
  -7  10  12        8.00       18.70     12.42 o 
  -6  10  12       28.50       29.36     12.54 o 
  -5  10  12      450.68      413.62     30.64 o 
  -4  10  12      135.80      163.22     22.69 o 
  -3  10  12      263.12      284.70     26.58 o 
  -2  10  12     1782.24     1511.57     72.48 o 
  -1  10  12        0.02       14.25     15.21 o 
   0  10  12       13.31       27.02     17.45 o 
   1  10  12       76.97       93.17     32.84 o 
   2  10  12       70.81      113.52     29.14 o 
 -13  11  12        0.22      -10.69     47.86 o 
 -12  11  12       95.35      136.93     28.14 o 
 -11  11  12        1.03       17.67     14.38 o 
 -10  11  12       10.83        7.09     13.80 o 
  -9  11  12      138.16      133.25     28.55 o 
  -8  11  12      178.57      159.19     29.14 o 
  -7  11  12        3.75       -3.48     13.36 o 
  -6  11  12       22.80       46.08     16.36 o 
  -5  11  12       49.57       43.44     16.79 o 
  -4  11  12      143.88      113.32     18.61 o 
  -3  11  12        0.01       15.97     18.32 o 
  -2  11  12      165.75      127.51     24.46 o 
  -1  11  12       97.20       89.65     22.85 o 
   0  11  12      183.53      217.59     33.65 o 
   1  11  12       16.58       33.09     31.56 o 
   2  11  12      126.14      183.53     45.82 o 
 -12  12  12        3.09       15.27     25.20 o 
 -11  12  12       14.86       43.54     17.81 o 
 -10  12  12       18.47       18.93     14.53 o 
  -9  12  12        0.61       26.17     15.41 o 
  -8  12  12       12.24       10.73     15.45 o 
  -7  12  12       18.31       34.33     17.51 o 
  -6  12  12        4.90       13.20     25.73 o 
  -5  12  12       21.02       34.91     13.67 o 
  -4  12  12      264.12      229.44     26.14 o 
  -3  12  12        6.90       32.31     15.54 o 
  -2  12  12       28.03       14.06     15.84 o 
  -1  12  12        0.56       41.78     19.10 o 
   0  12  12       15.19       51.80     32.84 o 
   1  12  12       11.36       33.35     30.80 o 
 -10  13  12        8.57       17.16     16.26 o 
  -9  13  12       58.66       92.08     20.99 o 
  -8  13  12       21.23       51.86     17.81 o 
  -7  13  12       41.79       62.64     19.33 o 
  -6  13  12       55.94       83.99     27.42 o 
  -5  13  12       79.33      138.80     22.20 o 
  -4  13  12       22.82       33.90     15.73 o 
  -3  13  12        7.70       33.12     34.49 o 
  -2  13  12        0.17       21.51     17.01 o 
  -1  13  12      136.44      183.88     29.72 o 
   0  13  12        3.02       59.82     30.80 o 
  -8  14  12       28.41       72.14     26.35 o 
  -7  14  12        5.66        7.93     23.46 o 
  -6  14  12        1.03       44.89     21.92 o 
  -5  14  12       28.67       51.03     46.11 o 
  -4  14  12      165.28      161.19     24.81 o 
  -3  14  12      100.30      145.60     38.69 o 
  -2  14  12       30.31       64.40     34.62 o 
 -17   1  13        0.72      -32.36     25.21 o 
 -16   1  13        8.03        5.95     13.80 o 
 -15   1  13       37.80       16.82     16.64 o 
 -14   1  13       47.29       82.91     15.03 o 
 -13   1  13      244.48      265.36     22.97 o 
 -12   1  13     1194.78     1142.57     40.14 o 
 -11   1  13      791.02      694.38     35.38 o 
 -10   1  13      362.51      301.39     19.90 o 
  -9   1  13      152.98      167.86     11.45 o 
  -8   1  13       91.64      112.40      9.81 o 
  -7   1  13      163.80      201.57     12.35 o 
  -6   1  13        3.54        7.67      5.61 o 
  -5   1  13       48.40       62.22     11.63 o 
  -4   1  13       26.90       14.71      9.54 o 
  -3   1  13       47.83       49.83     11.42 o 
  -2   1  13       93.49      147.78     15.83 o 
  -1   1  13       82.68      127.90     15.20 o 
   0   1  13      123.92      115.96     15.98 o 
   1   1  13        0.72       -0.53      9.08 o 
   2   1  13        1.21       -0.26     10.99 o 
   3   1  13        8.65       22.05     12.30 o 
   4   1  13        3.10       -9.14     12.44 o 
   5   1  13        2.01       -5.87     16.20 o 
 -17   2  13       15.68       21.38     43.02 o 
 -16   2  13        0.14        3.99     19.88 o 
 -15   2  13       26.67       51.49     15.01 o 
 -14   2  13       17.46       21.73     12.43 o 
 -13   2  13      212.26      253.80     22.25 o 
 -12   2  13        0.16        8.52     11.45 o 
 -11   2  13      256.26      254.97     20.46 o 
 -10   2  13      497.51      507.70     23.23 o 
  -9   2  13       62.85       58.28     10.04 o 
  -8   2  13       28.65       38.31      7.54 o 
  -7   2  13        0.01        5.92      6.11 o 
  -6   2  13      257.52      308.31     13.67 o 
  -5   2  13      431.59      461.87     18.61 o 
  -4   2  13      131.70      177.44     16.33 o 
  -3   2  13        5.44        5.57      8.87 o 
  -2   2  13      125.02      159.68     20.12 o 
  -1   2  13      348.12      405.87     24.08 o 
   0   2  13      775.15      709.24     31.29 o 
   1   2  13      345.74      356.56     24.97 o 
   2   2  13       40.72       55.27     12.92 o 
   3   2  13        0.01       -9.85     10.17 o 
   4   2  13        2.34        6.38     12.50 o 
   5   2  13        7.27        5.39     16.65 o 
 -16   3  13        0.26      -15.03     35.40 o 
 -15   3  13       24.63       56.54     16.14 o 
 -14   3  13        6.83       10.73     11.71 o 
 -13   3  13      156.99      151.28     18.45 o 
 -12   3  13       10.26        3.73     12.70 o 
 -11   3  13      263.60      246.63     19.98 o 
 -10   3  13      335.42      340.09     18.37 o 
  -9   3  13      102.46       95.28     11.30 o 
  -8   3  13       49.74       63.33      8.50 o 
  -7   3  13      986.66     1030.85     26.43 o 
  -6   3  13       11.85       20.42      6.51 o 
  -5   3  13       57.18       63.72     13.50 o 
  -4   3  13      190.82      197.41     20.58 o 
  -3   3  13       20.74       41.80     11.10 o 
  -2   3  13        4.39       18.64      9.59 o 
  -1   3  13       61.35       69.95     13.75 o 
   0   3  13      439.57      425.56     26.25 o 
   1   3  13        9.52       10.69     10.19 o 
   2   3  13       52.74       50.14     16.09 o 
   3   3  13        6.73       29.92     19.44 o 
   4   3  13        4.49       22.98     14.26 o 
   5   3  13        0.87       22.45     22.44 o 
 -16   4  13        0.03       34.61     17.39 o 
 -15   4  13        0.04       20.75     15.74 o 
 -14   4  13        8.95       38.81     16.04 o 
 -13   4  13       38.88       39.42     12.83 o 
 -12   4  13      111.74      107.27     16.50 o 
 -11   4  13        6.11        9.76     11.41 o 
 -10   4  13        0.80        5.32      7.76 o 
  -9   4  13      216.42      219.32     15.18 o 
  -8   4  13       17.03       12.56      8.84 o 
  -7   4  13      491.19      539.48     20.71 o 
  -6   4  13       23.89       36.47      7.12 o 
  -5   4  13      749.80      667.15     22.91 o 
  -4   4  13       18.44       15.98      9.93 o 
  -3   4  13       95.17      113.70     14.69 o 
  -2   4  13      161.26      171.57     17.51 o 
  -1   4  13     1405.35     1323.46     43.94 o 
   0   4  13       37.91       18.77     10.76 o 
   1   4  13       43.28       52.63     15.36 o 
   2   4  13        4.96        8.22     11.13 o 
   3   4  13        0.39       -3.91     11.48 o 
   4   4  13        8.27       17.69     14.03 o 
 -16   5  13        0.76       34.96     19.11 o 
 -15   5  13        9.25        4.76     16.08 o 
 -14   5  13       18.84       38.58     23.97 o 
 -13   5  13       36.43       16.10     14.16 o 
 -12   5  13      324.03      328.43     29.18 o 
 -11   5  13       15.91        2.06     10.83 o 
 -10   5  13      162.57      157.53     14.65 o 
  -9   5  13        0.75       -0.73      7.63 o 
  -8   5  13      442.01      410.89     24.43 o 
  -7   5  13       31.85       44.06      8.33 o 
  -6   5  13        3.31        3.48      6.19 o 
  -5   5  13        8.06        8.15      7.74 o 
  -4   5  13       57.26       59.40     14.36 o 
  -3   5  13        0.04        1.68      8.69 o 
  -2   5  13        5.22       18.46     10.62 o 
  -1   5  13       14.54       10.13     10.48 o 
   0   5  13      154.48      136.12     16.78 o 
   1   5  13      255.21      206.30     30.20 o 
   2   5  13        8.96        7.05     11.25 o 
   3   5  13        6.44       13.25     13.01 o 
   4   5  13       24.50       40.02     15.54 o 
 -15   6  13        0.68        7.17     17.81 o 
 -14   6  13        0.77       -7.05     16.70 o 
 -13   6  13       15.64       26.41     14.78 o 
 -12   6  13       13.26       34.20     15.05 o 
 -11   6  13        1.19        1.15      9.67 o 
 -10   6  13       41.97       45.45     14.47 o 
  -9   6  13        8.71        5.87     10.22 o 
  -8   6  13      334.92      323.52     20.58 o 
  -7   6  13       26.57       24.54      8.20 o 
  -6   6  13        0.62       -6.20      6.55 o 
  -5   6  13      108.42      111.83     12.29 o 
  -4   6  13      318.90      298.44     20.25 o 
  -3   6  13       92.35       87.49     13.72 o 
  -2   6  13      265.79      268.87     20.62 o 
  -1   6  13      266.28      250.80     21.51 o 
   0   6  13      118.38       75.53     15.35 o 
   1   6  13       27.44       41.54     13.01 o 
   2   6  13        2.59       15.36     19.50 o 
   3   6  13       26.67       36.11     14.30 o 
   4   6  13        9.11       31.16     16.25 o 
 -15   7  13       10.13       31.68     18.08 o 
 -14   7  13       13.26       17.57     19.98 o 
 -13   7  13        8.03       -2.78     14.57 o 
 -12   7  13       16.25       27.71     20.62 o 
 -11   7  13      107.62      100.57     16.26 o 
 -10   7  13      261.62      209.37     19.76 o 
  -9   7  13       54.96       48.79     12.77 o 
  -8   7  13        0.79       13.11     14.04 o 
  -7   7  13       92.14      123.25     13.00 o 
  -6   7  13      253.55      265.16     16.76 o 
  -5   7  13      154.82      139.84     16.92 o 
  -4   7  13       18.30       17.95     10.90 o 
  -3   7  13       13.43       26.81     10.57 o 
  -2   7  13       14.09       30.57     18.55 o 
  -1   7  13      149.67      126.01     16.92 o 
   0   7  13       19.78       30.57     12.39 o 
   1   7  13       49.80       43.96     13.34 o 
   2   7  13        2.81       33.31     15.14 o 
   3   7  13        5.73       40.69     16.73 o 
 -14   8  13        1.61        7.61     17.31 o 
 -13   8  13       10.25        5.87     20.81 o 
 -12   8  13        7.05       21.36     15.72 o 
 -11   8  13        3.82       11.44     14.59 o 
 -10   8  13        2.49        5.48     14.55 o 
  -9   8  13       26.10       13.82     11.65 o 
  -8   8  13       38.97       13.85     11.83 o 
  -7   8  13       74.04       69.63     11.62 o 
  -6   8  13      207.06      241.70     17.11 o 
  -5   8  13      270.27      289.54     25.79 o 
  -4   8  13       17.74       42.77     15.59 o 
  -3   8  13      169.06      146.67     24.01 o 
  -2   8  13      686.65      601.89     36.01 o 
  -1   8  13        0.65        7.32     14.37 o 
   0   8  13        0.19       26.52     12.39 o 
   1   8  13        4.91       28.50     14.03 o 
   2   8  13        8.49       22.86     17.33 o 
   3   8  13       24.57       54.37     31.18 o 
 -14   9  13        7.10       21.32     20.08 o 
 -13   9  13        0.85       -5.55     36.05 o 
 -12   9  13        0.44       -0.15     19.77 o 
 -11   9  13       83.07       75.13     16.20 o 
 -10   9  13       65.82       90.31     16.55 o 
  -9   9  13       40.68       30.34     13.38 o 
  -8   9  13        0.03       -3.39     11.69 o 
  -7   9  13        3.15        1.01     13.41 o 
  -6   9  13       18.73        6.82     11.80 o 
  -5   9  13      208.92      258.14     25.32 o 
  -4   9  13      193.16      219.59     31.06 o 
  -3   9  13      391.29      364.71     34.93 o 
  -2   9  13        0.91        5.35     20.62 o 
  -1   9  13       27.65       65.78     23.48 o 
   0   9  13      132.42       98.44     39.96 o 
   1   9  13       20.21       31.50     28.26 o 
   2   9  13        2.18       54.78     39.71 o 
 -14  10  13        1.18      -14.76     48.36 o 
 -13  10  13        0.05       -8.19     18.31 o 
 -12  10  13        6.58       20.26     14.39 o 
 -11  10  13        3.49        2.97     12.89 o 
 -10  10  13        0.54        2.52     12.15 o 
  -9  10  13       89.93      126.88     17.60 o 
  -8  10  13        4.94        3.95     12.30 o 
  -7  10  13       66.50       49.16     14.79 o 
  -6  10  13        7.42       22.94     11.18 o 
  -5  10  13       45.46       38.63     15.83 o 
  -4  10  13       74.73       65.46     17.91 o 
  -3  10  13       41.49       60.96     26.35 o 
  -2  10  13      109.82      132.11     34.36 o 
  -1  10  13        0.30        7.64     26.98 o 
   0  10  13       62.53      112.44     28.13 o 
   1  10  13        5.51       56.80     25.66 o 
   2  10  13       11.69       95.46     40.22 o 
 -13  11  13        0.29      -33.86     47.86 o 
 -12  11  13        1.18       21.86     21.52 o 
 -11  11  13       78.06       75.57     21.93 o 
 -10  11  13        1.35       32.20     23.26 o 
  -9  11  13       14.21       41.70     15.14 o 
  -8  11  13       12.26       44.57     15.98 o 
  -7  11  13       29.12       27.66     15.63 o 
  -6  11  13       14.17       38.55     16.30 o 
  -5  11  13      175.59      165.50     21.52 o 
  -4  11  13        8.65       15.09     15.35 o 
  -3  11  13       56.36       94.28     42.51 o 
  -2  11  13        9.71       25.69     17.96 o 
  -1  11  13       13.48       36.91     29.27 o 
   0  11  13       11.54       80.69     36.40 o 
   1  11  13        1.15       81.71     34.36 o 
 -12  12  13       12.40       17.31     25.96 o 
 -11  12  13        4.34       46.63     16.73 o 
 -10  12  13       41.85       35.45     16.69 o 
  -9  12  13       72.51       58.99     17.68 o 
  -8  12  13       57.26       46.03     16.91 o 
  -7  12  13       70.96       92.52     25.89 o 
  -6  12  13       43.48       12.22     24.54 o 
  -5  12  13       67.36       63.72     16.48 o 
  -4  12  13      108.48      116.75     38.56 o 
  -3  12  13       65.51      116.56     24.12 o 
  -2  12  13       85.39      159.13     72.42 o 
  -1  12  13      203.45      228.19     38.44 o 
   0  12  13        0.79       73.57     30.55 o 
 -10  13  13        9.52       54.03     21.43 o 
  -9  13  13       10.38       49.63     19.74 o 
  -8  13  13       30.26       35.54     32.92 o 
  -7  13  13        4.74       23.48     17.06 o 
  -6  13  13       29.24       35.55     18.12 o 
  -5  13  13       11.92       21.84     16.27 o 
  -4  13  13       78.40      106.52     54.60 o 
  -3  13  13       38.15      114.72     27.24 o 
  -2  13  13        7.08       37.26     48.36 o 
  -8  14  13      127.90      176.51     31.27 o 
  -7  14  13       48.25       18.26     53.71 o 
  -6  14  13       22.67       -8.40     38.95 o 
  -5  14  13       84.63       70.26     46.58 o 
  -4  14  13        0.43      -30.29     23.42 o 
 -17   0  14       11.77      -57.53     38.95 o 
 -16   0  14        8.71        5.52     21.00 o 
 -15   0  14        5.74       38.88     28.26 o 
 -14   0  14       93.48       43.05     30.67 o 
 -13   0  14      111.87      157.58     36.53 o 
 -12   0  14        7.28       45.30     19.60 o 
 -11   0  14     1309.27     1170.15     56.89 o 
 -10   0  14     1691.53     1472.95     62.43 o 
  -9   0  14      140.88      135.43     19.86 o 
  -8   0  14      304.78      308.31     21.01 o 
  -7   0  14       25.67       40.33     10.77 o 
  -6   0  14      358.75      369.07     40.09 o 
  -5   0  14      396.44      443.07     34.09 o 
  -4   0  14       32.97       70.15     18.44 o 
  -3   0  14       36.96       36.99     15.65 o 
  -2   0  14       63.45      130.09     31.06 o 
  -1   0  14     2102.01     1887.92    104.37 o 
   0   0  14       66.47       58.79     17.98 o 
   1   0  14        7.79        7.91     32.33 o 
   2   0  14       20.75       21.81     18.35 o 
   3   0  14        7.24       32.78     20.12 o 
   4   0  14        0.24       29.70     29.40 o 
 -17   1  14        7.53      -18.54     64.02 o 
 -16   1  14       36.74       59.79     16.74 o 
 -15   1  14        3.43       29.05     20.58 o 
 -14   1  14      181.41      201.47     20.90 o 
 -13   1  14      816.02      892.21     35.90 o 
 -12   1  14      446.59      438.74     26.50 o 
 -11   1  14     2165.34     2067.90     57.04 o 
 -10   1  14      100.34       87.20     13.56 o 
  -9   1  14      223.79      236.53     13.53 o 
  -8   1  14       16.35       26.45      7.49 o 
  -7   1  14        8.89        7.70      6.11 o 
  -6   1  14        0.15        2.58      8.89 o 
  -5   1  14       35.40       48.05     11.94 o 
  -4   1  14      309.03      341.14     21.84 o 
  -3   1  14       23.33       22.10     10.73 o 
  -2   1  14       77.73       82.05     14.50 o 
  -1   1  14      728.06      692.39     34.68 o 
   0   1  14       24.96       31.45     11.83 o 
   1   1  14       59.08       70.57     13.82 o 
   2   1  14        6.63       21.79     12.32 o 
   3   1  14       76.03       82.70     20.13 o 
   4   1  14        0.04       20.36     14.26 o 
 -17   2  14        1.34      -10.49     39.46 o 
 -16   2  14        2.54       23.82     15.69 o 
 -15   2  14        6.66       10.21     14.33 o 
 -14   2  14        3.86       10.18     12.02 o 
 -13   2  14      111.37      140.64     17.45 o 
 -12   2  14        0.87       -7.14     11.21 o 
 -11   2  14     1051.26     1046.79     59.63 o 
 -10   2  14        7.06       14.60      8.17 o 
  -9   2  14      174.74      172.63     13.74 o 
  -8   2  14      536.17      498.99     18.02 o 
  -7   2  14      283.18      288.89     20.28 o 
  -6   2  14      919.32      905.57     32.72 o 
  -5   2  14      321.38      298.83     24.14 o 
  -4   2  14        7.49       -1.99      9.35 o 
  -3   2  14      527.88      527.20     26.97 o 
  -2   2  14     1636.74     1452.09     60.92 o 
  -1   2  14      250.74      208.12     20.06 o 
   0   2  14      142.41      120.12     16.01 o 
   1   2  14        1.10        7.76     17.56 o 
   2   2  14       20.20       46.35     20.58 o 
   3   2  14        1.59        6.55     15.21 o 
   4   2  14       12.51       55.76     15.57 o 
 -16   3  14        6.11       38.59     17.67 o 
 -15   3  14       19.64       24.40     15.62 o 
 -14   3  14       17.88       26.73     13.59 o 
 -13   3  14        9.42       20.69     11.61 o 
 -12   3  14       21.44       28.72     12.36 o 
 -11   3  14       77.15       91.14     14.77 o 
 -10   3  14      142.22      143.16     16.30 o 
  -9   3  14      249.09      261.92     16.20 o 
  -8   3  14      367.11      411.35     16.98 o 
  -7   3  14     1006.20     1001.36     26.63 o 
  -6   3  14       31.75       32.23      8.27 o 
  -5   3  14       91.97      115.15     15.64 o 
  -4   3  14      146.05      170.29     17.29 o 
  -3   3  14       98.71      103.22     18.15 o 
  -2   3  14      118.53      154.39     17.82 o 
  -1   3  14      512.05      419.76     26.13 o 
   0   3  14        1.11       -0.37      9.85 o 
   1   3  14      215.83      155.56     22.68 o 
   2   3  14       18.02       20.11     12.17 o 
   3   3  14       76.71       80.95     16.56 o 
   4   3  14       12.18       19.33     17.34 o 
 -16   4  14        0.24        9.42     17.44 o 
 -15   4  14        3.68       37.19     17.67 o 
 -14   4  14       25.87       57.13     16.76 o 
 -13   4  14       21.24       33.52     16.12 o 
 -12   4  14       24.24        7.94     12.06 o 
 -11   4  14       85.53       74.51     14.13 o 
 -10   4  14        0.02      -11.40      7.60 o 
  -9   4  14     1123.96     1004.23     48.95 o 
  -8   4  14      346.78      354.10     16.35 o 
  -7   4  14       64.30       73.40      9.03 o 
  -6   4  14       91.93       73.86     10.50 o 
  -5   4  14      171.12      186.30     17.35 o 
  -4   4  14       16.97       31.96     11.45 o 
  -3   4  14      463.99      437.40     25.15 o 
  -2   4  14       19.40       28.67     11.65 o 
  -1   4  14      154.16      141.98     18.05 o 
   0   4  14      177.00      188.27     19.61 o 
   1   4  14       19.81       27.23     12.56 o 
   2   4  14        7.63       14.92     12.34 o 
   3   4  14       28.42       32.09     14.94 o 
   4   4  14        2.27        8.46     19.21 o 
 -16   5  14        6.31       31.59     27.17 o 
 -15   5  14       16.46       17.30     16.17 o 
 -14   5  14      117.17      112.54     20.72 o 
 -13   5  14       78.31       73.36     17.52 o 
 -12   5  14      136.54      130.71     28.71 o 
 -11   5  14       57.40       58.69     12.02 o 
 -10   5  14       58.21       42.37     10.63 o 
  -9   5  14       69.12       79.01     14.05 o 
  -8   5  14       31.50       32.56      8.07 o 
  -7   5  14       50.73       63.30      8.96 o 
  -6   5  14       42.52       66.00     10.29 o 
  -5   5  14        4.30        3.99      9.73 o 
  -4   5  14        3.62        5.57      9.85 o 
  -3   5  14        2.70       -1.48      9.12 o 
  -2   5  14        3.24       26.79     11.39 o 
  -1   5  14       61.75       90.12     15.39 o 
   0   5  14       73.70       85.35     18.22 o 
   1   5  14       25.32       40.33     22.74 o 
   2   5  14        0.28      -16.44     13.89 o 
   3   5  14       11.24       27.00     14.44 o 
 -15   6  14       18.06       24.53     21.64 o 
 -14   6  14       91.68       81.10     19.48 o 
 -13   6  14       42.13       54.76     17.16 o 
 -12   6  14      108.94       64.11     24.49 o 
 -11   6  14      120.19      143.78     21.93 o 
 -10   6  14      172.37      137.32     26.25 o 
  -9   6  14        1.90      -13.67      9.11 o 
  -8   6  14        5.48        4.38      9.34 o 
  -7   6  14        5.00        6.30      7.71 o 
  -6   6  14        3.58       10.95      8.52 o 
  -5   6  14       88.88       82.51     13.81 o 
  -4   6  14        0.43       11.42     10.14 o 
  -3   6  14       47.61       60.56     12.89 o 
  -2   6  14      117.25      149.85     17.52 o 
  -1   6  14        9.21        7.36     11.94 o 
   0   6  14      144.30      129.48     17.76 o 
   1   6  14       10.42       14.02     11.98 o 
   2   6  14        2.37       15.75     14.51 o 
   3   6  14       22.68       44.91     15.72 o 
 -15   7  14        0.44        1.83     16.64 o 
 -14   7  14        5.90       12.87     18.93 o 
 -13   7  14       17.07       52.00     21.78 o 
 -12   7  14       53.97       63.68     21.27 o 
 -11   7  14      151.88      101.21     17.96 o 
 -10   7  14       62.19       21.61     14.59 o 
  -9   7  14        2.69       -1.47     10.51 o 
  -8   7  14      180.74      177.28     17.48 o 
  -7   7  14       20.43       35.33     10.40 o 
  -6   7  14      250.51      252.56     19.87 o 
  -5   7  14       75.15       83.08     17.63 o 
  -4   7  14      596.83      604.62     43.30 o 
  -3   7  14      282.15      326.71     22.69 o 
  -2   7  14        0.59       10.41     11.13 o 
  -1   7  14        1.56       11.74     12.16 o 
   0   7  14      434.28      486.55     46.54 o 
   1   7  14       41.95       61.66     14.69 o 
   2   7  14       60.40      100.66     21.57 o 
   3   7  14        1.58       41.94     24.08 o 
 -15   8  14        5.68      -63.38     42.26 o 
 -14   8  14       18.90       34.20     18.98 o 
 -13   8  14        0.55       29.61     26.12 o 
 -12   8  14       18.86       18.41     12.61 o 
 -11   8  14        3.45       16.68     13.74 o 
 -10   8  14      189.98      138.36     18.00 o 
  -9   8  14      101.52      116.54     16.51 o 
  -8   8  14      821.67      737.98     42.55 o 
  -7   8  14      225.84      271.21     18.37 o 
  -6   8  14      214.98      212.61     19.95 o 
  -5   8  14      670.23      642.18     60.41 o 
  -4   8  14        0.40       -1.52     12.12 o 
  -3   8  14      511.33      492.41     38.13 o 
  -2   8  14        9.25       26.61     14.83 o 
  -1   8  14       32.41       83.96     19.84 o 
   0   8  14      136.35      168.42     20.56 o 
   1   8  14      146.81      230.11     27.43 o 
   2   8  14       57.16       72.14     27.08 o 
 -14   9  14       13.02       34.21     20.91 o 
 -13   9  14        2.24        0.97     16.00 o 
 -12   9  14       14.79       18.67     25.28 o 
 -11   9  14       72.58       56.36     14.89 o 
 -10   9  14        9.83       10.68     12.37 o 
  -9   9  14       87.88       83.62     14.90 o 
  -8   9  14       11.92       43.04     14.05 o 
  -7   9  14      426.29      365.23     34.10 o 
  -6   9  14       26.07       25.73     12.80 o 
  -5   9  14      161.26      182.68     23.60 o 
  -4   9  14       14.46       36.53     15.24 o 
  -3   9  14        0.14       14.91     13.44 o 
  -2   9  14       10.29       28.36     19.63 o 
  -1   9  14      184.36      194.01     49.64 o 
   0   9  14      372.45      324.91     43.76 o 
   1   9  14       22.90       72.26     24.94 o 
   2   9  14       15.03       76.11     37.16 o 
 -14  10  14       22.26      -16.80     49.13 o 
 -13  10  14        0.02       13.44     19.46 o 
 -12  10  14        4.08       11.95     14.54 o 
 -11  10  14       27.28       62.81     19.56 o 
 -10  10  14      251.65      214.50     22.03 o 
  -9  10  14       67.56       91.75     16.98 o 
  -8  10  14     1029.94      863.60     35.34 o 
  -7  10  14       77.64       86.90     16.56 o 
  -6  10  14       61.04       57.39     18.84 o 
  -5  10  14      219.49      181.24     40.22 o 
  -4  10  14       43.56       86.55     29.27 o 
  -3  10  14       35.93       13.24     21.38 o 
  -2  10  14       28.25       58.97     23.41 o 
  -1  10  14       80.96      130.57     29.97 o 
   0  10  14      320.66      398.79     63.00 o 
   1  10  14        3.51       21.64     32.07 o 
 -13  11  14        7.47      -65.42     48.11 o 
 -12  11  14       36.24       67.69     17.58 o 
 -11  11  14       53.95       58.64     23.77 o 
 -10  11  14       37.70       48.52     15.73 o 
  -9  11  14       52.78       41.00     15.33 o 
  -8  11  14      102.95      114.33     20.29 o 
  -7  11  14        0.31      -19.31     12.87 o 
  -6  11  14        0.05        2.18     19.56 o 
  -5  11  14       20.43       12.95     15.07 o 
  -4  11  14        0.26        1.53     18.33 o 
  -3  11  14        2.76       33.09     26.73 o 
  -2  11  14        0.13       10.18     29.53 o 
  -1  11  14        0.46       22.69     22.89 o 
   0  11  14      228.63      202.11     46.07 o 
 -12  12  14       84.47       71.53     32.58 o 
 -11  12  14       10.73       35.73     17.56 o 
 -10  12  14       34.12       46.33     17.82 o 
  -9  12  14       16.59       30.87     28.06 o 
  -8  12  14       24.37       39.56     16.18 o 
  -7  12  14       23.88       66.83     18.57 o 
  -6  12  14       25.81        2.70     61.60 o 
  -5  12  14       17.75       26.33     22.78 o 
  -4  12  14       82.23       77.13     20.84 o 
  -3  12  14        1.36        0.86     16.20 o 
  -2  12  14       30.54      114.04     35.89 o 
  -1  12  14       16.23        7.13     27.49 o 
 -10  13  14      251.32      307.13     51.67 o 
  -9  13  14        8.92      -14.49     25.25 o 
  -8  13  14        5.41        2.36     15.70 o 
  -7  13  14       12.60      -15.74     46.58 o 
  -6  13  14       18.55       35.27     21.89 o 
  -5  13  14        0.98       28.07     17.00 o 
  -4  13  14       16.64       -2.58     16.51 o 
  -3  13  14        0.12       -5.85     22.40 o 
 -17   1  15        0.00       -8.82     20.14 o 
 -16   1  15       57.94       72.87     17.98 o 
 -15   1  15       58.59       61.28     16.82 o 
 -14   1  15        4.19       32.94     20.28 o 
 -13   1  15      236.35      199.99     20.31 o 
 -12   1  15      380.10      389.57     25.34 o 
 -11   1  15       43.25       43.80     12.87 o 
 -10   1  15      136.53      126.41     15.11 o 
  -9   1  15      429.88      421.07     17.82 o 
  -8   1  15      113.25      129.45     11.09 o 
  -7   1  15      314.99      314.66     23.04 o 
  -6   1  15        0.15       13.96     14.68 o 
  -5   1  15       12.79        6.70     10.77 o 
  -4   1  15       25.72       32.39     11.82 o 
  -3   1  15        4.70       12.86     10.74 o 
  -2   1  15      142.75      161.60     18.34 o 
  -1   1  15        2.50       16.23     10.66 o 
   0   1  15       73.13       81.68     14.89 o 
   1   1  15       15.28       18.15     11.53 o 
   2   1  15       29.06       36.00     13.57 o 
   3   1  15       22.65        7.58     15.84 o 
 -17   2  15        2.25      -21.55     35.89 o 
 -16   2  15       78.33       96.15     25.98 o 
 -15   2  15       24.68       50.47     15.19 o 
 -14   2  15       69.27       67.72     15.84 o 
 -13   2  15       60.01       71.95     15.50 o 
 -12   2  15        6.79       15.82     11.68 o 
 -11   2  15      900.48      959.77     35.06 o 
 -10   2  15       51.38       57.37     10.45 o 
  -9   2  15      119.17      118.12     12.94 o 
  -8   2  15     1541.11     1570.72     36.70 o 
  -7   2  15        0.03        9.19     10.41 o 
  -6   2  15       15.65       13.19     11.10 o 
  -5   2  15        5.66       24.82     11.36 o 
  -4   2  15      319.13      354.93     23.44 o 
  -3   2  15      372.28      380.61     25.03 o 
  -2   2  15       81.82       85.87     15.77 o 
  -1   2  15      193.01      200.86     20.04 o 
   0   2  15       13.64       38.69     20.43 o 
   1   2  15        1.08       23.49     12.29 o 
   2   2  15        2.67       15.71     15.32 o 
   3   2  15       34.76       33.21     15.00 o 
 -16   3  15        6.92       24.74     16.47 o 
 -15   3  15       41.38       59.43     16.03 o 
 -14   3  15       16.09       28.34     17.51 o 
 -13   3  15      103.85       92.96     18.33 o 
 -12   3  15       34.28       48.04     12.28 o 
 -11   3  15      388.32      431.27     24.69 o 
 -10   3  15        1.76       -1.15      8.33 o 
  -9   3  15      463.90      451.87     23.96 o 
  -8   3  15       46.95       46.01      8.99 o 
  -7   3  15      157.34      194.93     17.88 o 
  -6   3  15      112.13      134.24     16.61 o 
  -5   3  15       43.47       37.66     15.84 o 
  -4   3  15       10.99       19.26     11.63 o 
  -3   3  15      255.60      261.04     21.83 o 
  -2   3  15       69.80       66.14     14.79 o 
  -1   3  15       59.58       49.87     12.90 o 
   0   3  15       54.15       53.95     13.71 o 
   1   3  15       36.82       38.92     15.91 o 
   2   3  15       10.39       30.76     13.78 o 
   3   3  15        5.20       23.00     15.99 o 
 -16   4  15        3.60       18.42     17.84 o 
 -15   4  15        0.17        1.72     15.61 o 
 -14   4  15       59.18       64.26     17.06 o 
 -13   4  15        0.01        8.86     11.33 o 
 -12   4  15       66.12       59.94     15.50 o 
 -11   4  15       21.08       33.63     12.43 o 
 -10   4  15      296.35      275.23     17.96 o 
  -9   4  15        0.97       -5.05     12.04 o 
  -8   4  15      271.53      275.08     17.23 o 
  -7   4  15      639.09      660.32     24.52 o 
  -6   4  15       16.76       15.95     11.10 o 
  -5   4  15        0.28        5.97     10.54 o 
  -4   4  15        8.58        9.64     12.38 o 
  -3   4  15       47.69       35.32     12.13 o 
  -2   4  15       30.17       15.66     11.71 o 
  -1   4  15       20.64       31.44     12.93 o 
   0   4  15        1.34        8.30     11.55 o 
   1   4  15       65.00       88.50     16.72 o 
   2   4  15       33.74       23.64     21.47 o 
   3   4  15       30.24       56.29     16.34 o 
 -16   5  15        8.82        6.81     18.73 o 
 -15   5  15       50.50       51.00     19.14 o 
 -14   5  15       34.86       39.11     15.74 o 
 -13   5  15        1.26       17.14     13.39 o 
 -12   5  15        0.59       -8.32     14.56 o 
 -11   5  15       55.80       60.46     12.19 o 
 -10   5  15       44.53       37.45     10.14 o 
  -9   5  15       10.68       15.62     11.32 o 
  -8   5  15       60.32       68.92     10.01 o 
  -7   5  15        4.04        8.38     12.55 o 
  -6   5  15        1.26        8.52     10.85 o 
  -5   5  15       10.61       15.11     11.10 o 
  -4   5  15       56.81       44.79     15.46 o 
  -3   5  15        0.02       13.09     10.75 o 
  -2   5  15       19.61       35.45     12.69 o 
  -1   5  15        5.93       14.22     11.66 o 
   0   5  15        2.92       24.37     12.73 o 
   1   5  15       84.63       80.54     16.25 o 
   2   5  15        0.87       -3.95     13.61 o 
   3   5  15       12.09       34.66     31.44 o 
 -15   6  15        4.92        4.19     21.15 o 
 -14   6  15       17.07        5.27     16.48 o 
 -13   6  15        0.02       23.08     13.99 o 
 -12   6  15       18.70       18.96     13.38 o 
 -11   6  15      203.91      165.99     21.53 o 
 -10   6  15       78.66       61.24     13.50 o 
  -9   6  15        0.04       -5.03      9.60 o 
  -8   6  15       23.80       29.75     14.51 o 
  -7   6  15      504.22      452.32     21.41 o 
  -6   6  15       68.64       75.48     14.20 o 
  -5   6  15       35.66       29.37     11.50 o 
  -4   6  15       12.60        5.90     10.81 o 
  -3   6  15        0.03       15.89     10.70 o 
  -2   6  15        0.37        1.19     11.04 o 
  -1   6  15       13.57       27.32     13.10 o 
   0   6  15       67.02       86.49     16.02 o 
   1   6  15        0.08       45.59     14.72 o 
   2   6  15        0.01        9.65     14.22 o 
 -15   7  15        0.44       44.54     28.08 o 
 -14   7  15        1.94       20.76     22.17 o 
 -13   7  15       34.67       46.59     21.32 o 
 -12   7  15       48.23       70.16     17.93 o 
 -11   7  15       62.07       57.01     13.93 o 
 -10   7  15       28.51       23.39     12.05 o 
  -9   7  15      146.29      157.56     17.63 o 
  -8   7  15       15.14       38.54     12.21 o 
  -7   7  15       11.60       13.75     11.00 o 
  -6   7  15      111.61      113.49     19.71 o 
  -5   7  15       86.26      119.73     20.97 o 
  -4   7  15       49.98       55.90     15.87 o 
  -3   7  15        3.44       20.27     11.54 o 
  -2   7  15        1.33        2.33     12.71 o 
  -1   7  15       19.63       24.23     12.78 o 
   0   7  15      118.43      146.84     19.71 o 
   1   7  15       18.42       44.97     14.66 o 
   2   7  15        0.00        5.64     17.12 o 
 -15   8  15       19.09       28.73     35.89 o 
 -14   8  15        3.00      -11.81     43.04 o 
 -13   8  15        1.11       14.53     49.13 o 
 -12   8  15        0.07       14.37     12.43 o 
 -11   8  15        8.12        9.59     11.42 o 
 -10   8  15      151.67      162.61     19.46 o 
  -9   8  15       23.15       32.73     12.01 o 
  -8   8  15      116.03      100.85     17.01 o 
  -7   8  15      314.97      292.72     33.40 o 
  -6   8  15      639.79      544.17     39.67 o 
  -5   8  15      484.20      462.50     58.13 o 
  -4   8  15        0.28        8.49     13.78 o 
  -3   8  15       78.44       56.97     17.84 o 
  -2   8  15      159.34      159.93     24.28 o 
  -1   8  15        6.93       26.11     16.94 o 
   0   8  15       69.92       98.97     21.47 o 
   1   8  15        2.51       27.87     17.09 o 
 -14   9  15        1.20       29.69     27.64 o 
 -13   9  15        4.90       -3.83     25.38 o 
 -12   9  15       60.74       85.73     17.50 o 
 -11   9  15        1.83       19.04     12.70 o 
 -10   9  15       50.64       88.29     16.43 o 
  -9   9  15       33.73       51.74     14.14 o 
  -8   9  15        1.12       19.44     12.05 o 
  -7   9  15       23.24        3.19     22.47 o 
  -6   9  15        4.22       27.71     15.40 o 
  -5   9  15       74.34      105.98     21.59 o 
  -4   9  15       56.10       65.17     17.88 o 
  -3   9  15       21.50       21.52     15.69 o 
  -2   9  15        0.80        5.32     33.60 o 
  -1   9  15       51.20      107.20     29.20 o 
   0   9  15       13.75       50.51     26.17 o 
   1   9  15        4.61       46.33     34.11 o 
 -14  10  15       12.53      -40.73     50.91 o 
 -13  10  15        8.40       17.67     30.09 o 
 -12  10  15       53.46       79.72     17.69 o 
 -11  10  15      182.57      147.49     19.90 o 
 -10  10  15        5.36        1.15     12.14 o 
  -9  10  15       32.33       47.60     19.95 o 
  -8  10  15        0.21       -6.27     16.37 o 
  -7  10  15       65.52       40.14     18.75 o 
  -6  10  15        9.61       33.61     18.54 o 
  -5  10  15       19.99       29.93     18.45 o 
  -4  10  15        6.41       15.66     16.82 o 
  -3  10  15       12.15       19.98     19.97 o 
  -2  10  15       11.21       28.71     22.05 o 
  -1  10  15        7.91       -5.59     20.69 o 
   0  10  15        1.82       56.00     35.13 o 
 -13  11  15        0.20      -42.51     49.13 o 
 -12  11  15       10.03       27.43     15.54 o 
 -11  11  15       71.57       72.78     24.95 o 
 -10  11  15        1.31        0.13     13.04 o 
  -9  11  15        1.29       23.44     13.76 o 
  -8  11  15       49.61       24.32     21.33 o 
  -7  11  15       11.72       17.60     20.79 o 
  -6  11  15       45.37       30.35     47.47 o 
  -5  11  15        0.03       20.25     15.84 o 
  -4  11  15        1.70       46.62     19.31 o 
  -3  11  15       21.57       71.49     24.16 o 
  -2  11  15       20.61       50.19     22.75 o 
  -1  11  15        2.79       72.80     33.09 o 
 -11  12  15       33.13       56.59     17.74 o 
 -10  12  15       69.18       56.03     26.27 o 
  -9  12  15        3.68       -0.82     13.90 o 
  -8  12  15       13.15       16.97     22.44 o 
  -7  12  15        0.01      -11.32     22.27 o 
  -6  12  15        0.37        9.42     25.96 o 
  -5  12  15       36.49       37.67     25.96 o 
  -4  12  15        8.23       -1.27     25.46 o 
  -3  12  15       45.22       91.57     25.90 o 
  -9  13  15        7.20       28.79     32.71 o 
  -8  13  15        1.90      -17.82     34.87 o 
  -7  13  15       22.32       10.69     41.24 o 
 -17   0  16        1.00       -9.52     70.38 o 
 -16   0  16      621.88      595.63     51.63 o 
 -15   0  16       36.53       13.75     17.55 o 
 -14   0  16      440.74      438.33     40.16 o 
 -13   0  16       45.26       48.79     19.70 o 
 -12   0  16      330.60      351.03     33.51 o 
 -11   0  16     1957.46     1832.97     74.16 o 
 -10   0  16      589.44      598.05     37.35 o 
  -9   0  16     1820.63     1685.61     55.83 o 
  -8   0  16      848.57      835.76     65.17 o 
  -7   0  16       75.84       86.77     21.76 o 
  -6   0  16       14.97       19.14     16.64 o 
  -5   0  16      103.40      106.09     23.01 o 
  -4   0  16     1431.77     1393.13     65.57 o 
  -3   0  16      492.45      504.55     63.51 o 
  -2   0  16       28.61        9.40     27.36 o 
  -1   0  16        2.04        2.07     13.01 o 
   0   0  16        4.49      -12.22     15.30 o 
   1   0  16      124.34       95.03     25.12 o 
   2   0  16       11.09       14.02     26.86 o 
 -17   1  16        0.10       17.78     24.58 o 
 -16   1  16      121.15      123.46     20.67 o 
 -15   1  16       10.90        8.61     18.33 o 
 -14   1  16        4.09       18.12     11.82 o 
 -13   1  16      134.05      154.18     18.12 o 
 -12   1  16      173.74      161.63     20.46 o 
 -11   1  16      575.97      610.47     38.19 o 
 -10   1  16      197.37      221.72     16.21 o 
  -9   1  16     1423.29     1428.16     35.39 o 
  -8   1  16      699.62      670.25     29.70 o 
  -7   1  16        8.99       14.31     11.10 o 
  -6   1  16        3.32        1.95     10.59 o 
  -5   1  16        4.23        2.81     10.74 o 
  -4   1  16      270.27      321.55     24.59 o 
  -3   1  16      777.21      717.54     33.95 o 
  -2   1  16       29.26       31.33     12.72 o 
  -1   1  16       17.11       26.87     12.05 o 
   0   1  16        3.58       23.71     12.83 o 
   1   1  16       11.58       28.25     12.96 o 
   2   1  16        0.12       -2.17     13.46 o 
 -17   2  16       21.72       71.87     18.60 o 
 -16   2  16        8.13       -6.82     14.71 o 
 -15   2  16       79.11       72.67     16.25 o 
 -14   2  16        1.46        4.60     11.51 o 
 -13   2  16       31.38       33.16     12.57 o 
 -12   2  16        5.54        0.75     15.10 o 
 -11   2  16       67.03       46.33     14.55 o 
 -10   2  16      152.95      138.84     13.76 o 
  -9   2  16     2340.79     2176.08     59.22 o 
  -8   2  16        6.22        3.03     11.36 o 
  -7   2  16      322.05      322.69     27.41 o 
  -6   2  16      176.05      173.94     19.01 o 
  -5   2  16        0.43       -2.40     10.37 o 
  -4   2  16       21.22       24.70     12.26 o 
  -3   2  16      499.57      483.70     28.98 o 
  -2   2  16       10.67      -14.64     12.24 o 
  -1   2  16       53.75       78.82     13.97 o 
   0   2  16      115.99      112.25     17.06 o 
   1   2  16        2.52       10.39     13.21 o 
   2   2  16       52.02       83.90     18.09 o 
 -16   3  16        4.05       23.64     17.85 o 
 -15   3  16       16.04       -1.31     17.04 o 
 -14   3  16        0.99       14.51     11.31 o 
 -13   3  16       36.14       37.01     15.36 o 
 -12   3  16      145.36      127.67     16.43 o 
 -11   3  16      123.46      118.23     15.38 o 
 -10   3  16        8.44        6.66     10.08 o 
  -9   3  16        2.22        6.56      8.97 o 
  -8   3  16      186.62      182.53     18.63 o 
  -7   3  16      406.67      420.46     37.37 o 
  -6   3  16       99.97      134.17     17.60 o 
  -5   3  16      290.25      357.42     36.02 o 
  -4   3  16      724.71      665.50     48.83 o 
  -3   3  16       15.09       14.84     13.98 o 
  -2   3  16       11.82       26.12     12.68 o 
  -1   3  16       17.94       12.01     11.73 o 
   0   3  16        1.61        4.81     11.98 o 
   1   3  16      108.22      128.26     18.78 o 
   2   3  16       10.76       -0.75     13.63 o 
 -16   4  16       11.31       34.45     24.56 o 
 -15   4  16        5.12       15.32     15.41 o 
 -14   4  16       39.40       13.26     12.86 o 
 -13   4  16        0.24       14.96     10.90 o 
 -12   4  16      171.10      145.75     17.20 o 
 -11   4  16        6.89       18.96      9.12 o 
 -10   4  16      154.56      154.09     14.90 o 
  -9   4  16      310.51      362.46     26.63 o 
  -8   4  16        2.67        5.86     11.26 o 
  -7   4  16       43.51       33.94     12.38 o 
  -6   4  16       48.99       78.76     15.07 o 
  -5   4  16      150.29      181.21     21.43 o 
  -4   4  16       88.27       79.13     15.51 o 
  -3   4  16      132.20      163.88     19.51 o 
  -2   4  16       51.26       26.59     12.27 o 
  -1   4  16       50.52       88.28     17.08 o 
   0   4  16       23.57       16.59     13.05 o 
   1   4  16       45.06       44.91     20.91 o 
   2   4  16       27.39       58.35     17.07 o 
 -16   5  16        1.28       49.39     17.07 o 
 -15   5  16       45.05       80.70     19.70 o 
 -14   5  16       33.31       52.43     16.18 o 
 -13   5  16       71.99       56.30     15.67 o 
 -12   5  16      261.40      239.17     33.87 o 
 -11   5  16      359.11      345.42     28.29 o 
 -10   5  16      284.05      291.55     21.14 o 
  -9   5  16       44.51       40.22     10.95 o 
  -8   5  16      171.55      202.51     18.91 o 
  -7   5  16      260.72      257.39     20.88 o 
  -6   5  16        7.01        6.96     10.88 o 
  -5   5  16      228.86      242.35     21.30 o 
  -4   5  16      100.44      102.38     16.71 o 
  -3   5  16      214.31      219.27     21.68 o 
  -2   5  16       71.05       83.59     17.60 o 
  -1   5  16        4.67       10.00     12.33 o 
   0   5  16       11.18       19.80     12.97 o 
   1   5  16        8.02       22.20     14.17 o 
   2   5  16       20.44       28.74     27.89 o 
 -15   6  16       26.50       41.11     22.77 o 
 -14   6  16       22.01       18.37     20.15 o 
 -13   6  16       37.94       33.08     14.64 o 
 -12   6  16       80.53       63.47     26.60 o 
 -11   6  16       24.76       17.22     11.73 o 
 -10   6  16       36.88       28.66     12.70 o 
  -9   6  16      489.07      400.47     23.65 o 
  -8   6  16        4.01       -2.05     10.03 o 
  -7   6  16       64.50       92.70     17.01 o 
  -6   6  16      126.20      105.29     19.58 o 
  -5   6  16        0.66        0.15     10.29 o 
  -4   6  16      122.41      130.21     17.15 o 
  -3   6  16        4.11       11.90     11.97 o 
  -2   6  16       22.20       24.50     12.49 o 
  -1   6  16        1.18       -0.89     16.68 o 
   0   6  16        2.32       14.14     13.29 o 
   1   6  16        0.07       20.85     19.47 o 
 -15   7  16        6.30        5.80     21.97 o 
 -14   7  16       17.61       20.21     24.18 o 
 -13   7  16       16.67        1.82     28.26 o 
 -12   7  16       78.14       60.35     17.01 o 
 -11   7  16       88.40       86.33     15.02 o 
 -10   7  16        0.01       20.55     12.20 o 
  -9   7  16      200.88      169.39     17.88 o 
  -8   7  16       77.18      106.72     19.69 o 
  -7   7  16      118.55      148.51     21.66 o 
  -6   7  16      104.83      121.58     27.26 o 
  -5   7  16        6.94       33.78     16.48 o 
  -4   7  16      126.66      152.56     20.74 o 
  -3   7  16       25.88       16.90     11.90 o 
  -2   7  16      250.17      261.53     24.35 o 
  -1   7  16       49.22       77.19     17.08 o 
   0   7  16       41.33       83.49     17.73 o 
   1   7  16        0.19       37.57     16.62 o 
 -15   8  16       15.13       93.17     34.87 o 
 -14   8  16        8.62        2.39     33.70 o 
 -13   8  16        0.56       26.36     18.57 o 
 -12   8  16       42.23       49.42     14.93 o 
 -11   8  16       33.28       40.43     13.89 o 
 -10   8  16        4.10        9.61     11.24 o 
  -9   8  16       15.43        7.53     15.97 o 
  -8   8  16      651.92      603.02     59.22 o 
  -7   8  16        3.18       18.31     14.46 o 
  -6   8  16      262.80      239.39     26.50 o 
  -5   8  16       12.17       18.80     16.43 o 
  -4   8  16       29.12       37.45     15.55 o 
  -3   8  16      100.51      145.96     24.17 o 
  -2   8  16       23.15       31.57     17.64 o 
  -1   8  16       12.78       34.95     18.91 o 
   0   8  16       21.05       29.23     18.11 o 
 -14   9  16        0.62       46.28     21.83 o 
 -13   9  16       14.82       59.40     19.07 o 
 -12   9  16       32.37       16.31     22.34 o 
 -11   9  16       58.28       67.30     14.73 o 
 -10   9  16       47.44       39.97     14.80 o 
  -9   9  16       78.46       80.82     37.05 o 
  -8   9  16      214.34      187.28     25.44 o 
  -7   9  16       86.57       79.26     19.24 o 
  -6   9  16       41.60       40.39     19.58 o 
  -5   9  16       57.98       42.97     17.94 o 
  -4   9  16       44.40       40.19     24.25 o 
  -3   9  16      158.43      172.37     25.66 o 
  -2   9  16       16.27       38.78     22.84 o 
  -1   9  16       59.42      133.34     32.72 o 
   0   9  16        5.57       40.47     36.40 o 
 -13  10  16       52.29       67.68     23.77 o 
 -12  10  16       38.97       51.52     19.00 o 
 -11  10  16       16.05       24.04     14.13 o 
 -10  10  16        2.10       20.61     15.25 o 
  -9  10  16      101.77       85.97     35.38 o 
  -8  10  16       40.86       23.08     18.10 o 
  -7  10  16        1.92        5.98     32.33 o 
  -6  10  16      251.44      247.40     27.91 o 
  -5  10  16       16.93       20.26     17.88 o 
  -4  10  16        7.36        3.51     17.18 o 
  -3  10  16       51.49       82.75     25.79 o 
  -2  10  16       24.38       86.02     28.01 o 
  -1  10  16       16.16       68.98     38.69 o 
 -12  11  16       14.38       34.08     16.81 o 
 -11  11  16       38.19       67.62     17.79 o 
 -10  11  16       56.84       70.91     23.67 o 
  -9  11  16       17.19        8.55     18.38 o 
  -8  11  16       85.39       60.04     23.78 o 
  -7  11  16       11.20       -4.33     24.69 o 
  -6  11  16       12.67        3.05     20.87 o 
  -5  11  16       23.95       38.62     18.40 o 
  -4  11  16        2.05       34.36     19.35 o 
  -3  11  16        0.33       43.74     21.30 o 
 -11  12  16        0.29       28.65     18.75 o 
 -10  12  16       53.11       54.18     25.97 o 
  -9  12  16       13.67       39.20     23.08 o 
  -8  12  16      115.44       80.18     33.86 o 
  -7  12  16       20.85       46.07     30.80 o 
  -6  12  16       19.23       14.25     26.22 o 
  -5  12  16        0.03       31.31     26.98 o 
  -4  12  16        0.02       20.87     29.02 o 
 -17   1  17       45.41       58.78     19.03 o 
 -16   1  17      213.57      191.98     28.44 o 
 -15   1  17       77.23      102.23     17.05 o 
 -14   1  17       67.88       76.90     15.44 o 
 -13   1  17       16.15       18.09     11.77 o 
 -12   1  17        0.31       12.14     10.35 o 
 -11   1  17      128.38      153.85     23.92 o 
 -10   1  17       89.10      112.15     13.30 o 
  -9   1  17      272.31      266.50     22.03 o 
  -8   1  17       96.73      101.13     16.75 o 
  -7   1  17      123.85      139.69     20.33 o 
  -6   1  17       21.65       21.44     12.76 o 
  -5   1  17       14.21       14.49     12.23 o 
  -4   1  17        1.57       31.20     13.50 o 
  -3   1  17        4.60       -2.55     11.42 o 
  -2   1  17       19.90       24.32     12.17 o 
  -1   1  17        1.04       19.71     13.48 o 
   0   1  17        0.10        0.30     11.55 o 
   1   1  17        0.00        9.91     13.77 o 
 -17   2  17        4.26       11.33     16.61 o 
 -16   2  17       22.32       28.79     23.54 o 
 -15   2  17       33.68       21.74     19.58 o 
 -14   2  17        0.26       14.75     12.96 o 
 -13   2  17       44.37       64.47     12.96 o 
 -12   2  17      174.46      154.30     17.32 o 
 -11   2  17      156.76      176.35     17.26 o 
 -10   2  17       62.53       72.28     11.54 o 
  -9   2  17     1827.30     1715.67     51.87 o 
  -8   2  17      171.51      204.80     26.67 o 
  -7   2  17       54.19       78.27     16.12 o 
  -6   2  17       94.33       85.46     15.58 o 
  -5   2  17      290.51      260.21     24.84 o 
  -4   2  17      388.15      346.73     25.76 o 
  -3   2  17      233.65      254.93     23.61 o 
  -2   2  17       86.96       93.67     16.96 o 
  -1   2  17        0.36       15.22     12.03 o 
   0   2  17       13.55       16.83     16.47 o 
   1   2  17        4.90        9.41     13.75 o 
 -16   3  17        2.65        7.88     15.83 o 
 -15   3  17       26.48       27.83     14.09 o 
 -14   3  17        3.26        6.68     11.66 o 
 -13   3  17       31.26       25.80     11.33 o 
 -12   3  17        0.95        8.13     10.79 o 
 -11   3  17      404.21      385.65     20.91 o 
 -10   3  17        1.54        9.20      8.78 o 
  -9   3  17      260.09      245.82     20.71 o 
  -8   3  17       60.05       70.01     15.66 o 
  -7   3  17       41.72       34.52     13.34 o 
  -6   3  17       20.00        7.91     12.22 o 
  -5   3  17       19.80       33.62     13.32 o 
  -4   3  17      190.13      195.13     21.50 o 
  -3   3  17        6.55       19.01     14.49 o 
  -2   3  17       13.03       35.49     13.71 o 
  -1   3  17        4.04        6.34     13.78 o 
   0   3  17       23.27       29.58     14.52 o 
   1   3  17        0.09       13.74     13.93 o 
 -16   4  17        0.72       -9.57     27.20 o 
 -15   4  17        0.17       32.39     17.53 o 
 -14   4  17       10.69       37.14     14.58 o 
 -13   4  17       76.25       60.17     13.51 o 
 -12   4  17       10.74       20.18     10.84 o 
 -11   4  17       38.92       51.42     11.66 o 
 -10   4  17       43.81       42.46     10.85 o 
  -9   4  17        3.50       -0.02     13.98 o 
  -8   4  17      164.83      154.62     19.65 o 
  -7   4  17       34.86       37.30     13.15 o 
  -6   4  17      185.22      204.51     20.60 o 
  -5   4  17      126.19      146.63     18.98 o 
  -4   4  17        1.20        8.11     12.44 o 
  -3   4  17      154.03      167.15     20.01 o 
  -2   4  17       54.01       48.81     14.81 o 
  -1   4  17        0.93       15.93     12.77 o 
   0   4  17        4.42       19.58     14.92 o 
   1   4  17        0.14       14.99     14.60 o 
 -16   5  17        4.31       25.59     19.13 o 
 -15   5  17        0.37       13.50     16.14 o 
 -14   5  17       26.58       43.02     26.16 o 
 -13   5  17       59.96       58.52     15.71 o 
 -12   5  17      119.03      109.67     17.78 o 
 -11   5  17        1.88      -10.19     11.76 o 
 -10   5  17       10.85       15.11     11.20 o 
  -9   5  17      115.62       85.75     18.78 o 
  -8   5  17      156.95      173.67     27.78 o 
  -7   5  17       37.14       33.30     13.35 o 
  -6   5  17        1.97       11.68     11.57 o 
  -5   5  17      348.29      314.61     30.75 o 
  -4   5  17      150.53      130.55     18.89 o 
  -3   5  17       25.20       19.01     12.23 o 
  -2   5  17        0.72       -0.47     11.51 o 
  -1   5  17        0.01        8.85     14.22 o 
   0   5  17        0.05       31.97     14.55 o 
   1   5  17        0.38        3.31     36.36 o 
 -16   6  17       13.64      -26.47     36.27 o 
 -15   6  17        0.80      -16.28     14.38 o 
 -14   6  17        1.89       16.88     15.29 o 
 -13   6  17        0.01       32.47     22.11 o 
 -12   6  17       38.06       29.20     31.69 o 
 -11   6  17       24.34       46.39     13.56 o 
 -10   6  17        4.04        9.09     15.15 o 
  -9   6  17        5.13       22.90     19.52 o 
  -8   6  17      405.07      409.65     31.26 o 
  -7   6  17       16.14       27.29     12.68 o 
  -6   6  17        0.49        2.88     10.69 o 
  -5   6  17       11.80        5.51     11.55 o 
  -4   6  17      235.11      205.54     21.47 o 
  -3   6  17        3.73       30.60     15.70 o 
  -2   6  17       22.91       11.52     13.08 o 
  -1   6  17        1.31       27.51     14.88 o 
   0   6  17        2.44       24.03     13.52 o 
 -15   7  17        7.58      -15.08     39.33 o 
 -14   7  17       24.26       28.05     22.04 o 
 -13   7  17       34.85       32.23     17.19 o 
 -12   7  17        0.54        7.98     12.32 o 
 -11   7  17       32.81       28.55     16.31 o 
 -10   7  17      171.71      147.19     21.63 o 
  -9   7  17      120.32      111.94     28.08 o 
  -8   7  17       54.36       43.21     22.85 o 
  -7   7  17        0.71       24.44     18.18 o 
  -6   7  17       17.58        9.86     15.70 o 
  -5   7  17      122.38      113.08     22.08 o 
  -4   7  17       24.68       38.75     16.90 o 
  -3   7  17       11.62       18.81     18.85 o 
  -2   7  17       27.90       56.21     15.12 o 
  -1   7  17       31.11       36.71     15.50 o 
   0   7  17       20.41       43.18     18.08 o 
 -15   8  17        0.21       19.04     21.05 o 
 -14   8  17       11.34       31.27     20.71 o 
 -13   8  17        2.81       20.76     16.95 o 
 -12   8  17        0.01        3.23     14.88 o 
 -11   8  17       17.19       19.99     15.91 o 
 -10   8  17        2.69       18.98     15.82 o 
  -9   8  17       58.01       57.55     24.31 o 
  -8   8  17      223.81      191.58     76.24 o 
  -7   8  17      446.35      353.94     30.85 o 
  -6   8  17      452.87      395.46     57.51 o 
  -5   8  17       56.38       58.54     18.95 o 
  -4   8  17       32.47       39.58     18.75 o 
  -3   8  17       56.89       96.82     21.23 o 
  -2   8  17        0.36       22.62     17.74 o 
  -1   8  17        7.59       34.43     19.03 o 
 -14   9  17        5.50       25.34     19.94 o 
 -13   9  17       26.16       35.39     19.08 o 
 -12   9  17        1.92       24.96     21.42 o 
 -11   9  17        0.64       17.90     12.54 o 
 -10   9  17        3.60        4.46     16.21 o 
  -9   9  17        0.39       22.25     22.03 o 
  -8   9  17       28.21       24.80     23.06 o 
  -7   9  17       93.82       95.03     20.96 o 
  -6   9  17        3.13        7.58     15.70 o 
  -5   9  17        0.00       -7.63     14.46 o 
  -4   9  17       46.44       52.87     18.24 o 
  -3   9  17       37.83       61.00     24.91 o 
  -2   9  17        1.09       71.01     31.31 o 
 -13  10  17        9.52       55.76     22.32 o 
 -12  10  17       47.55       54.54     16.61 o 
 -11  10  17       58.27       48.01     15.81 o 
 -10  10  17        1.28       -6.62     16.22 o 
  -9  10  17       97.27       29.35     21.97 o 
  -8  10  17        7.94        3.51     20.76 o 
  -7  10  17       63.47       61.00     24.31 o 
  -6  10  17       35.00       49.32     22.53 o 
  -5  10  17        2.45       -2.28     16.12 o 
  -4  10  17        6.70       63.51     22.94 o 
  -3  10  17        5.98       -3.23     19.17 o 
 -12  11  17       35.18       35.85     16.28 o 
 -11  11  17       23.79       43.00     15.62 o 
 -10  11  17        3.80       17.57     18.80 o 
  -9  11  17       29.38       68.98     29.78 o 
  -8  11  17        2.21       19.35     25.96 o 
  -7  11  17        1.91       20.36     28.26 o 
  -6  11  17       18.69       47.76     22.91 o 
  -5  11  17        7.33       -3.39     16.67 o 
  -4  11  17       18.59       34.36     31.06 o 
 -10  12  17       12.62      -40.22     32.07 o 
 -17   0  18       53.03       78.74     52.18 o 
 -16   0  18      110.53      118.74     56.51 o 
 -15   0  18       28.81       48.09     20.71 o 
 -14   0  18        9.38       20.47     28.26 o 
 -13   0  18       62.73      117.91     22.40 o 
 -12   0  18      711.20      664.84     83.75 o 
 -11   0  18      111.56      119.64     39.20 o 
 -10   0  18     1100.70     1031.15     55.34 o 
  -9   0  18     1254.00     1114.27     58.02 o 
  -8   0  18      793.54      771.04     48.40 o 
  -7   0  18      924.68      793.31     48.92 o 
  -6   0  18      205.34      164.12     45.18 o 
  -5   0  18      762.92      751.06     48.52 o 
  -4   0  18      358.13      388.42     39.50 o 
  -3   0  18       70.85       91.75     23.18 o 
  -2   0  18       88.27       72.19     21.89 o 
  -1   0  18       51.44       89.45     25.07 o 
   0   0  18        3.22       13.61     19.51 o 
 -17   1  18       11.57       47.21     17.15 o 
 -16   1  18       24.22       36.71     18.15 o 
 -15   1  18       22.15        9.90     17.50 o 
 -14   1  18       27.42       40.77     13.65 o 
 -13   1  18       30.02       38.41     11.73 o 
 -12   1  18        1.55       22.46     11.97 o 
 -11   1  18      272.76      311.58     26.30 o 
 -10   1  18      152.20      158.57     22.38 o 
  -9   1  18      347.20      396.34     26.25 o 
  -8   1  18        3.04       18.45     13.27 o 
  -7   1  18     1216.19     1128.36     41.98 o 
  -6   1  18      413.60      435.41     28.28 o 
  -5   1  18      491.66      497.77     30.30 o 
  -4   1  18        0.00       -0.01     13.41 o 
  -3   1  18        8.82       10.94     13.15 o 
  -2   1  18       32.24       29.87     12.73 o 
  -1   1  18       11.70       20.14     13.37 o 
   0   1  18        0.13       15.78     14.20 o 
 -17   2  18        0.58        1.49     29.37 o 
 -16   2  18        1.85       17.33     20.98 o 
 -15   2  18        7.90       14.46     12.64 o 
 -14   2  18       11.05        3.28     18.89 o 
 -13   2  18        0.05        2.05     10.78 o 
 -12   2  18       19.69       25.33     22.27 o 
 -11   2  18      651.92      540.43     31.94 o 
 -10   2  18        1.97        9.96     15.43 o 
  -9   2  18       68.95       44.12     13.91 o 
  -8   2  18       43.00       81.51     15.97 o 
  -7   2  18     1278.87     1239.21     59.45 o 
  -6   2  18       86.09       84.50     17.30 o 
  -5   2  18      376.12      335.34     33.10 o 
  -4   2  18       30.65       26.19     14.27 o 
  -3   2  18       71.49       72.25     16.29 o 
  -2   2  18        5.68        6.24     13.08 o 
  -1   2  18       16.03       15.96     16.53 o 
   0   2  18        2.90       30.63     14.75 o 
 -17   3  18        1.48        2.04     24.95 o 
 -16   3  18       10.33       38.14     26.17 o 
 -15   3  18        4.58       15.68     16.79 o 
 -14   3  18        1.75       21.63     12.22 o 
 -13   3  18        0.72       14.02     11.51 o 
 -12   3  18       95.91       91.46     14.23 o 
 -11   3  18      326.04      321.00     23.00 o 
 -10   3  18       99.63      106.91     20.11 o 
  -9   3  18       80.46       55.05     18.59 o 
  -8   3  18       19.96       12.24     12.66 o 
  -7   3  18       11.66       20.27     13.89 o 
  -6   3  18      800.67      764.11     35.56 o 
  -5   3  18      611.58      568.95     35.17 o 
  -4   3  18      185.58      193.58     22.93 o 
  -3   3  18       61.26       49.78     14.29 o 
  -2   3  18       11.06       -0.24     12.82 o 
  -1   3  18        1.50       11.44     18.66 o 
   0   3  18       35.52       53.81     16.01 o 
 -16   4  18        2.27       32.73     30.09 o 
 -15   4  18        0.01      -19.19     12.84 o 
 -14   4  18        0.85       26.62     13.44 o 
 -13   4  18      130.60      148.31     23.77 o 
 -12   4  18        1.73       29.94     12.91 o 
 -11   4  18        0.00       17.99     20.87 o 
 -10   4  18        5.74       33.06     15.66 o 
  -9   4  18      285.98      283.29     27.33 o 
  -8   4  18        8.33       19.06     12.82 o 
  -7   4  18      956.39      784.65     34.55 o 
  -6   4  18       46.72       39.36     14.38 o 
  -5   4  18        5.40       11.99     12.99 o 
  -4   4  18      134.32      148.90     20.41 o 
  -3   4  18        5.18       -3.05     11.51 o 
  -2   4  18        3.88       -3.73     13.04 o 
  -1   4  18       74.40       87.94     16.90 o 
   0   4  18        0.25        6.89     17.38 o 
 -16   5  18       60.05       75.05     23.27 o 
 -15   5  18        1.44       10.58     14.25 o 
 -14   5  18        9.13      -12.74     12.77 o 
 -13   5  18       57.64       57.50     17.65 o 
 -12   5  18      106.20       97.90     17.14 o 
 -11   5  18       54.06       27.16     50.27 o 
 -10   5  18      309.34      285.18     26.82 o 
  -9   5  18       81.36      107.83     20.61 o 
  -8   5  18      220.28      284.83     29.76 o 
  -7   5  18      129.02      208.71     29.39 o 
  -6   5  18       45.44       47.29     14.77 o 
  -5   5  18        1.99       20.17     12.94 o 
  -4   5  18       15.58        9.77     13.44 o 
  -3   5  18       48.36       33.87     14.41 o 
  -2   5  18        3.44        2.38     12.69 o 
  -1   5  18        9.88       26.12     16.61 o 
   0   5  18        1.11        4.71     19.63 o 
 -16   6  18       28.60       32.62     24.82 o 
 -15   6  18        0.10        3.54     17.71 o 
 -14   6  18        5.01       24.85     13.91 o 
 -13   6  18        5.37       31.73     18.21 o 
 -12   6  18       44.65       53.78     15.00 o 
 -11   6  18        8.98        4.39     22.24 o 
 -10   6  18       28.25       30.34     20.76 o 
  -9   6  18      337.89      312.77     38.82 o 
  -8   6  18       27.82       34.99     18.99 o 
  -7   6  18      284.34      279.28     23.85 o 
  -6   6  18        0.53      -12.44     11.57 o 
  -5   6  18       26.66       32.17     13.83 o 
  -4   6  18      140.47      139.88     19.23 o 
  -3   6  18        3.13       14.53     13.81 o 
  -2   6  18       25.99       43.10     15.78 o 
  -1   6  18       39.97       85.81     22.45 o 
 -15   7  18       12.94       36.96     24.75 o 
 -14   7  18       11.68       30.02     17.00 o 
 -13   7  18       18.62       32.47     17.13 o 
 -12   7  18       62.22       80.17     15.90 o 
 -11   7  18       27.42        5.82     15.27 o 
 -10   7  18      284.40      267.65     37.28 o 
  -9   7  18       84.11       61.20     50.02 o 
  -8   7  18      101.46       76.39     27.54 o 
  -7   7  18       24.91       26.03     19.33 o 
  -6   7  18      139.99      137.26     23.70 o 
  -5   7  18       77.73       51.29     19.37 o 
  -4   7  18       48.94       53.09     18.17 o 
  -3   7  18        3.96       18.68     14.00 o 
  -2   7  18        2.20       15.95     14.69 o 
  -1   7  18       14.42       31.39     21.56 o 
 -15   8  18        3.51       54.73     29.53 o 
 -14   8  18        8.51       49.17     20.16 o 
 -13   8  18       21.64       54.27     18.40 o 
 -12   8  18       58.31       67.66     16.20 o 
 -11   8  18       97.87       69.61     19.47 o 
 -10   8  18       52.83       72.81     25.90 o 
  -9   8  18       16.53        4.57     29.91 o 
  -8   8  18        7.63        5.85     19.82 o 
  -7   8  18        1.29       15.86     16.23 o 
  -6   8  18       12.11       30.76     22.61 o 
  -5   8  18        1.97       21.56     17.22 o 
  -4   8  18        5.80       -8.99     14.78 o 
  -3   8  18       54.50       99.38     23.06 o 
  -2   8  18       18.83       17.31     18.22 o 
 -14   9  18        0.37       20.18     20.43 o 
 -13   9  18       17.02       35.95     19.58 o 
 -12   9  18       61.56       87.98     17.98 o 
 -11   9  18       62.49       37.86     19.34 o 
 -10   9  18        9.06       -7.90     19.97 o 
  -9   9  18       72.30       73.99     26.18 o 
  -8   9  18       16.53       17.27     35.51 o 
  -7   9  18       38.34       30.45     17.45 o 
  -6   9  18       82.22       81.84     24.03 o 
  -5   9  18       22.11       35.89     16.71 o 
  -4   9  18       99.50       77.36     22.13 o 
  -3   9  18        0.62       33.91     22.65 o 
 -13  10  18        9.30       51.14     19.67 o 
 -12  10  18      153.15      121.09     24.81 o 
 -11  10  18       99.29       98.07     23.03 o 
 -10  10  18        8.18       11.86     29.27 o 
  -9  10  18        4.59      -23.12     26.09 o 
  -8  10  18       39.92       42.02     24.57 o 
  -7  10  18       31.07       29.36     25.48 o 
  -6  10  18       23.05       32.71     21.60 o 
  -5  10  18        0.00       23.97     18.91 o 
  -4  10  18        7.74       -3.56     26.22 o 
 -11  11  18        0.28      -15.42     24.21 o 
 -10  11  18       31.32       44.26     22.02 o 
  -9  11  18       46.68       63.13     31.06 o 
  -8  11  18        7.80        3.82     25.96 o 
  -6  11  18        0.05        5.09     25.96 o 
  -5  11  18        5.00       39.71     31.06 o 
 -17   1  19        2.85       28.46     39.57 o 
 -16   1  19       11.63       23.53     17.97 o 
 -15   1  19        1.11       15.20     13.32 o 
 -14   1  19        7.96       20.96     18.52 o 
 -13   1  19       26.20       33.88     12.08 o 
 -12   1  19       40.69       33.09     31.44 o 
 -11   1  19        3.23      -25.14     48.75 o 
 -10   1  19       95.78       83.90     16.79 o 
  -9   1  19      444.65      375.27     26.57 o 
  -8   1  19       18.20       38.81     15.61 o 
  -7   1  19      158.27      175.14     32.77 o 
  -6   1  19      273.07      261.74     24.14 o 
  -5   1  19       79.08       33.82     14.70 o 
  -4   1  19       33.78       47.70     15.68 o 
  -3   1  19        2.31        2.21     13.30 o 
  -2   1  19        0.23        1.95     11.93 o 
  -1   1  19       39.39       34.69     15.46 o 
 -17   2  19        5.18       18.53     33.19 o 
 -16   2  19        6.48       11.43     15.48 o 
 -15   2  19        0.13       18.94     13.19 o 
 -14   2  19        0.42        5.49     13.99 o 
 -13   2  19       20.57       53.50     13.59 o 
 -12   2  19       13.01       45.76     22.37 o 
 -11   2  19        1.29      -18.58     19.35 o 
 -10   2  19      110.05      144.68     36.20 o 
  -9   2  19      148.34      114.51     18.32 o 
  -8   2  19      125.03      142.64     19.78 o 
  -7   2  19     1574.78     1471.38     50.49 o 
  -6   2  19       23.93       40.44     14.88 o 
  -5   2  19      121.02      158.15     29.87 o 
  -4   2  19       32.59       22.81     14.58 o 
  -3   2  19        0.68       10.59     12.34 o 
  -2   2  19        4.37       20.01     14.24 o 
  -1   2  19       29.33       68.23     20.50 o 
 -17   3  19        0.78        9.44     26.22 o 
 -16   3  19        1.78       42.80     17.26 o 
 -15   3  19        6.80       16.54     13.28 o 
 -14   3  19        0.12       20.78     13.37 o 
 -13   3  19       24.12       41.94     11.61 o 
 -12   3  19       61.31       33.07     23.61 o 
 -11   3  19      382.69      377.02     30.14 o 
 -10   3  19       10.97       21.18     15.87 o 
  -9   3  19       54.12       72.73     16.51 o 
  -8   3  19        0.00       11.12     13.12 o 
  -7   3  19       22.60       43.35     14.85 o 
  -6   3  19       68.21       57.52     15.96 o 
  -5   3  19       13.65       13.78     13.12 o 
  -4   3  19       55.03       74.77     17.44 o 
  -3   3  19       14.98       26.74     14.03 o 
  -2   3  19       28.05       27.01     14.92 o 
  -1   3  19       13.12       42.53     32.30 o 
 -16   4  19        0.00       37.76     28.60 o 
 -15   4  19       29.91       61.63     17.31 o 
 -14   4  19        3.97       19.02     13.60 o 
 -13   4  19        5.77       12.63     13.34 o 
 -12   4  19       41.84       28.94     21.98 o 
 -11   4  19        9.80        9.74     15.59 o 
 -10   4  19        6.52      -12.69     15.00 o 
  -9   4  19       27.56        9.83     15.62 o 
  -8   4  19       72.38       98.38     17.53 o 
  -7   4  19       15.34       21.10     13.44 o 
  -6   4  19       63.69       78.84     17.16 o 
  -5   4  19       10.38        7.64     12.98 o 
  -4   4  19        2.28       17.64     13.71 o 
  -3   4  19       30.55       27.47     15.42 o 
  -2   4  19       20.99       31.13     15.86 o 
  -1   4  19        2.05        4.69     16.64 o 
 -16   5  19        8.88        7.05     30.42 o 
 -15   5  19        0.80       13.60     22.40 o 
 -14   5  19       23.34       30.47     23.42 o 
 -13   5  19       21.40       16.38     17.98 o 
 -12   5  19       25.86       20.36     36.40 o 
 -11   5  19      104.85       70.55     24.14 o 
 -10   5  19        0.69       10.90     15.70 o 
  -9   5  19       17.67        6.53     15.52 o 
  -8   5  19        8.26        2.40     13.11 o 
  -7   5  19       85.31       99.08     26.40 o 
  -6   5  19      101.02      108.61     18.08 o 
  -5   5  19        2.84       32.08     15.61 o 
  -4   5  19        3.93       17.74     13.41 o 
  -3   5  19        2.14        0.91     13.06 o 
  -2   5  19        0.27        0.50     14.31 o 
  -1   5  19        9.95       70.41     24.65 o 
 -16   6  19        0.42       26.18     18.77 o 
 -15   6  19       10.19       34.99     17.78 o 
 -14   6  19        0.68       25.52     19.23 o 
 -13   6  19        0.08       12.20     15.41 o 
 -12   6  19       11.04       -2.04     14.37 o 
 -11   6  19       92.28      116.33     29.36 o 
 -10   6  19       11.58       28.80     22.46 o 
  -9   6  19       16.35       14.00     39.58 o 
  -8   6  19        0.06        2.75     15.03 o 
  -7   6  19        6.94       10.35     14.99 o 
  -6   6  19       21.84       42.20     14.28 o 
  -5   6  19       12.53       19.49     13.52 o 
  -4   6  19        1.63       10.45     14.77 o 
  -3   6  19       40.92       56.39     16.86 o 
  -2   6  19        6.99       49.30     16.69 o 
 -15   7  19       37.27       49.26     20.49 o 
 -14   7  19       11.99       14.70     18.34 o 
 -13   7  19        7.45       27.10     24.03 o 
 -12   7  19       46.26       53.22     17.79 o 
 -11   7  19       21.36       28.79     28.64 o 
 -10   7  19       94.18       76.45     26.71 o 
  -9   7  19       44.19       28.86     24.20 o 
  -8   7  19       66.01       53.42     28.99 o 
  -7   7  19        0.29      -17.48     15.06 o 
  -6   7  19        7.49        3.60     16.42 o 
  -5   7  19        7.32       44.87     18.45 o 
  -4   7  19       11.72       32.22     17.99 o 
  -3   7  19       16.09       30.54     14.95 o 
  -2   7  19        0.16       25.31     34.87 o 
 -14   8  19       30.50       39.87     18.81 o 
 -13   8  19       12.43      -22.68     22.29 o 
 -12   8  19        2.08       -6.97     21.26 o 
 -11   8  19       33.58       34.25     22.28 o 
 -10   8  19      111.04       93.26     27.16 o 
  -9   8  19       49.88       77.89     28.32 o 
  -8   8  19       33.77       26.64     45.06 o 
  -7   8  19       28.20       22.28     17.57 o 
  -6   8  19        8.08       10.66     16.24 o 
  -5   8  19       30.14       29.38     18.30 o 
  -4   8  19       20.49       24.97     31.25 o 
  -3   8  19       24.82       63.89     36.91 o 
 -13   9  19        0.10        1.85     47.35 o 
 -12   9  19        8.69       -4.39     17.32 o 
 -11   9  19        0.45       17.64     21.17 o 
 -10   9  19        2.07        8.30     23.26 o 
  -9   9  19       14.02       26.45     22.98 o 
  -8   9  19       31.72       14.66     30.04 o 
  -7   9  19        2.14       21.03     17.08 o 
  -6   9  19        4.85       30.47     17.91 o 
  -5   9  19        6.54       23.74     26.50 o 
  -4   9  19        9.16       50.73     50.91 o 
 -12  10  19        4.48       10.13     22.33 o 
 -11  10  19       54.38       42.79     25.29 o 
 -10  10  19       37.32       61.10     25.68 o 
  -9  10  19        2.29       11.89     23.80 o 
  -8  10  19        1.65       40.50     26.33 o 
  -7  10  19        6.75       16.36     27.87 o 
  -6  10  19        0.39       39.96     29.78 o 
  -5  10  19        9.97        5.35     26.98 o 
 -17   0  20       46.12       61.91     25.17 o 
 -16   0  20       16.61        5.38     19.64 o 
 -15   0  20        9.46       -2.85     18.47 o 
 -14   0  20        3.52       28.37     18.23 o 
 -13   0  20        9.41       12.22     30.29 o 
 -12   0  20       11.44       39.71     33.35 o 
 -11   0  20      118.93      144.08     40.73 o 
 -10   0  20      231.58      302.32     36.07 o 
  -9   0  20      298.81      297.09     36.16 o 
  -8   0  20     1340.40     1310.34     68.44 o 
  -7   0  20     1553.93     1324.16     68.38 o 
  -6   0  20       80.65      110.68     26.31 o 
  -5   0  20      461.65      394.52     79.29 o 
  -4   0  20      116.92       98.47     52.69 o 
  -3   0  20       59.12       58.49     22.94 o 
  -2   0  20        5.64       10.37     24.31 o 
 -17   1  20        6.25       16.76     15.15 o 
 -16   1  20        6.90        1.33     16.18 o 
 -15   1  20        5.06        9.71     13.33 o 
 -14   1  20       17.45       50.18     16.43 o 
 -13   1  20       11.36       12.55     23.48 o 
 -12   1  20      136.54      104.57     28.22 o 
 -11   1  20       20.64        3.50     20.22 o 
 -10   1  20       66.30       78.49     16.81 o 
  -9   1  20      252.38      261.87     29.34 o 
  -8   1  20       17.26       66.56     16.27 o 
  -7   1  20       29.11       52.47     15.94 o 
  -6   1  20       86.64       96.48     25.28 o 
  -5   1  20      439.58      351.39     28.97 o 
  -4   1  20       37.66       46.53     17.55 o 
  -3   1  20        3.06       31.48     15.79 o 
  -2   1  20       11.94       25.10     16.64 o 
 -17   2  20        2.70       33.86     17.25 o 
 -16   2  20        7.72       35.04     21.39 o 
 -15   2  20       13.53       29.06     24.95 o 
 -14   2  20       16.08        2.35     20.80 o 
 -13   2  20       19.15       60.22     40.47 o 
 -12   2  20        6.26       27.01     22.14 o 
 -11   2  20        8.21       -0.37     15.88 o 
 -10   2  20       19.65        6.61     15.47 o 
  -9   2  20      163.23      181.08     21.37 o 
  -8   2  20      106.46       94.87     17.93 o 
  -7   2  20      244.55      234.94     23.94 o 
  -6   2  20        4.26       31.91     15.12 o 
  -5   2  20      353.37      386.27     29.75 o 
  -4   2  20       14.99       20.07     14.78 o 
  -3   2  20       15.85       27.53     15.02 o 
  -2   2  20       21.02       19.85     14.33 o 
 -16   3  20       25.93       46.36     26.93 o 
 -15   3  20        0.70       23.87     14.31 o 
 -14   3  20        0.08       51.75     14.81 o 
 -13   3  20        3.01      -30.45     20.30 o 
 -12   3  20        0.33       -8.43     21.18 o 
 -11   3  20        1.41       42.08     17.35 o 
 -10   3  20       65.28       46.13     17.86 o 
  -9   3  20       15.95       31.61     22.78 o 
  -8   3  20        3.77        8.94     13.39 o 
  -7   3  20       44.14       49.05     16.13 o 
  -6   3  20        3.90       -1.11     13.13 o 
  -5   3  20        0.05      -12.92     12.81 o 
  -4   3  20       80.62       86.91     20.91 o 
  -3   3  20       99.24      114.94     19.70 o 
  -2   3  20        0.05        6.34     14.12 o 
 -16   4  20        3.34        7.03     18.26 o 
 -15   4  20       47.74       50.26     16.72 o 
 -14   4  20       27.16       37.15     19.84 o 
 -13   4  20        3.66       -0.13     22.68 o 
 -12   4  20        0.18       36.87     47.86 o 
 -11   4  20        2.88       27.20     16.67 o 
 -10   4  20      111.97      125.38     22.53 o 
  -9   4  20      131.51      164.49     26.60 o 
  -8   4  20       89.81       72.92     17.76 o 
  -7   4  20      230.79      217.27     26.82 o 
  -6   4  20        0.82       -4.45     13.17 o 
  -5   4  20      226.45      230.55     24.96 o 
  -4   4  20       47.43       51.08     17.08 o 
  -3   4  20        1.53        1.35     14.59 o 
  -2   4  20       10.10        7.94     28.00 o 
 -16   5  20        0.45       46.16     18.34 o 
 -15   5  20        7.64       24.24     15.48 o 
 -14   5  20       70.35       88.21     23.66 o 
 -13   5  20        8.34       14.51     38.44 o 
 -12   5  20        5.38       10.69     39.46 o 
 -11   5  20       86.34       84.76     25.82 o 
 -10   5  20      132.92      132.28     22.49 o 
  -9   5  20       63.02       74.32     19.13 o 
  -8   5  20      164.62      157.65     30.04 o 
  -7   5  20      269.10      277.04     25.47 o 
  -6   5  20      129.41      109.48     19.47 o 
  -5   5  20      160.41      184.04     25.31 o 
  -4   5  20        2.48        7.32     13.40 o 
  -3   5  20       18.24       37.71     20.61 o 
  -2   5  20        3.17       59.31     30.29 o 
 -15   6  20        0.81       22.67     20.37 o 
 -14   6  20        7.41       71.78     47.09 o 
 -13   6  20       62.36       95.97     44.80 o 
 -12   6  20       27.46       54.18     34.62 o 
 -11   6  20        0.18       16.13     35.38 o 
 -10   6  20      201.04      196.33     34.97 o 
  -9   6  20        8.57        0.11     21.65 o 
  -8   6  20        5.19       -2.80     16.68 o 
  -7   6  20       45.15       38.84     18.81 o 
  -6   6  20        0.10       -3.08     12.58 o 
  -5   6  20      118.26      150.10     25.73 o 
  -4   6  20       31.73       45.94     15.70 o 
  -3   6  20       35.03       97.07     29.02 o 
 -15   7  20        0.82       30.84     19.23 o 
 -14   7  20        0.71       23.81     24.48 o 
 -13   7  20       34.50       -1.27     35.64 o 
 -12   7  20      114.30       94.17     27.22 o 
 -11   7  20      120.79       91.86     28.98 o 
 -10   7  20       27.97       21.98     25.07 o 
  -9   7  20       84.21       67.31     26.67 o 
  -8   7  20      145.97      131.63     24.52 o 
  -7   7  20       28.17       20.04     16.41 o 
  -6   7  20        4.86        6.03     16.61 o 
  -5   7  20       50.63       55.87     21.38 o 
  -4   7  20       17.20       24.01     44.29 o 
 -14   8  20       10.06       70.26     36.40 o 
 -13   8  20        0.04       64.40     44.80 o 
 -12   8  20      105.93      104.18     28.29 o 
 -11   8  20        0.11        6.35     22.37 o 
 -10   8  20        4.78       23.58     23.77 o 
  -9   8  20        0.02       11.94     21.92 o 
  -8   8  20        7.78       -7.23     20.23 o 
  -7   8  20        3.31       11.43     17.43 o 
  -6   8  20        1.83       21.22     17.66 o 
  -5   8  20       45.27       34.35     23.34 o 
  -4   8  20        7.05       33.35     34.36 o 
 -12   9  20       57.76       53.22     23.87 o 
 -11   9  20      135.45      101.94     30.33 o 
 -10   9  20      165.47      152.00     31.16 o 
  -9   9  20       43.47       66.84     27.95 o 
  -8   9  20        2.83       33.86     35.00 o 
  -7   9  20       26.07       50.23     29.54 o 
  -6   9  20       25.27       54.87     23.05 o 
  -5   9  20        2.09       40.98     37.16 o 
 -11  10  20        6.12       44.95     24.52 o 
 -10  10  20       23.14      -11.20     40.73 o 
  -9  10  20        3.37       36.40     40.47 o 
  -8  10  20        0.79       18.84     44.80 o 
  -7  10  20        4.14       20.36     40.98 o 
 -17   1  21        5.16       21.64     21.90 o 
 -16   1  21        3.26        5.36     16.57 o 
 -15   1  21       15.66       14.38     28.30 o 
 -14   1  21        7.58        9.87     23.74 o 
 -13   1  21       13.44       22.27     25.39 o 
 -12   1  21        5.08       36.27     23.82 o 
 -11   1  21        2.47       26.83     22.31 o 
 -10   1  21       11.20        9.91     14.17 o 
  -9   1  21        7.01        6.15     13.35 o 
  -8   1  21       53.28       65.06     16.88 o 
  -7   1  21      158.99      160.66     21.73 o 
  -6   1  21       47.22       39.71     16.44 o 
  -5   1  21      114.64      123.01     22.82 o 
  -4   1  21       31.10       11.12     14.87 o 
  -3   1  21        4.91        9.78     18.81 o 
 -16   2  21       19.55       46.82     21.86 o 
 -15   2  21        4.72        4.48     27.70 o 
 -14   2  21        5.47      -16.46     26.35 o 
 -13   2  21       19.62       -5.65     25.01 o 
 -12   2  21       21.45       22.37     25.07 o 
 -11   2  21       24.18       20.43     17.96 o 
 -10   2  21       67.60       87.26     19.84 o 
  -9   2  21      168.91      180.11     22.29 o 
  -8   2  21      428.20      400.13     29.45 o 
  -7   2  21      501.68      498.64     32.26 o 
  -6   2  21       84.39      138.79     21.67 o 
  -5   2  21      253.75      305.57     44.09 o 
  -4   2  21        5.51       29.51     17.67 o 
  -3   2  21        8.67       28.99     17.03 o 
 -16   3  21        0.39       28.69     18.22 o 
 -15   3  21       25.97      -12.44     26.38 o 
 -14   3  21        5.18       19.72     24.95 o 
 -13   3  21       60.37       48.36     26.10 o 
 -12   3  21        3.77       13.48     24.56 o 
 -11   3  21        7.64       21.98     17.04 o 
 -10   3  21       85.95       81.65     20.43 o 
  -9   3  21       44.18       31.53     15.75 o 
  -8   3  21      120.10      119.83     21.16 o 
  -7   3  21        0.25       -5.37     13.10 o 
  -6   3  21        0.01       11.89     14.05 o 
  -5   3  21      142.80      189.53     23.82 o 
  -4   3  21       20.02       63.63     17.91 o 
  -3   3  21       47.66       73.82     31.82 o 
 -16   4  21       36.28       83.77     20.66 o 
 -15   4  21       26.47      -46.33     37.93 o 
 -14   4  21        2.91      -48.87     32.58 o 
 -13   4  21       17.68       69.46     37.55 o 
 -12   4  21        1.00       27.38     24.31 o 
 -11   4  21       18.20       39.88     18.15 o 
 -10   4  21       87.26       75.85     19.87 o 
  -9   4  21      435.43      397.02     29.17 o 
  -8   4  21       16.58        6.90     18.30 o 
  -7   4  21       37.24       38.79     15.45 o 
  -6   4  21        8.60        9.51     13.98 o 
  -5   4  21       20.47       25.84     14.80 o 
  -4   4  21       47.61       49.87     17.86 o 
  -3   4  21       11.45      -18.33     24.69 o 
 -15   5  21        0.09       14.25     47.60 o 
 -14   5  21        2.98       33.60     42.26 o 
 -13   5  21        3.82        9.16     36.66 o 
 -12   5  21        0.41       17.31     39.96 o 
 -11   5  21        2.19        6.48     20.43 o 
 -10   5  21        4.65       18.76     16.58 o 
  -9   5  21       23.00       21.24     18.09 o 
  -8   5  21       59.91       67.34     26.02 o 
  -7   5  21       23.80       11.79     13.85 o 
  -6   5  21        1.98       18.33     15.02 o 
  -5   5  21        6.73       11.85     14.59 o 
  -4   5  21       17.42       22.45     29.27 o 
 -14   6  21       21.52       37.42     42.00 o 
 -13   6  21       27.31       19.60     39.46 o 
 -12   6  21       59.74       46.41     24.77 o 
 -11   6  21        0.57        3.03     19.81 o 
 -10   6  21        4.71       22.69     39.46 o 
  -9   6  21       28.53       44.13     24.83 o 
  -8   6  21      106.27       91.96     22.32 o 
  -7   6  21       10.68       -3.37     16.70 o 
  -6   6  21        3.56        3.24     14.59 o 
  -5   6  21        1.71       13.28     15.10 o 
  -4   6  21        5.55       36.66     28.76 o 
 -13   7  21       23.46       16.29     42.26 o 
 -12   7  21       13.50       19.30     23.15 o 
 -11   7  21        3.80       -3.53     21.09 o 
 -10   7  21       51.25       53.31     23.83 o 
  -9   7  21       61.54       65.85     66.82 o 
  -8   7  21        0.92       18.86     17.17 o 
  -7   7  21        6.36       18.21     17.63 o 
  -6   7  21       18.28        7.24     17.93 o 
  -5   7  21       12.51       27.12     32.46 o 
 -12   8  21       47.32       79.09     26.06 o 
 -11   8  21      121.67       86.71     28.95 o 
 -10   8  21      103.78       79.31     31.06 o 
  -9   8  21        0.72       13.58     22.87 o 
  -8   8  21       13.89       15.91     35.51 o 
  -7   8  21        1.22       36.60     23.40 o 
  -6   8  21        0.58        4.01     22.04 o 
 -12   9  21        9.32       13.75     25.96 o 
 -11   9  21       13.83        2.47     28.76 o 
 -10   9  21        4.85      -11.48     43.78 o 
  -9   9  21        1.94       35.64     40.98 o 
  -8   9  21       24.09       47.35     44.29 o 
 -16   0  22        5.13       -8.91     40.47 o 
 -15   0  22       46.66       28.76     38.95 o 
 -14   0  22       46.58       36.15     36.40 o 
 -13   0  22        2.57      -22.66     34.11 o 
 -12   0  22       46.66       44.29     36.40 o 
 -11   0  22        4.11      102.07     36.91 o 
 -10   0  22        8.30       11.33     21.58 o 
  -9   0  22      105.55      126.88     29.43 o 
  -8   0  22       21.22      -18.66     17.90 o 
  -7   0  22      141.85      125.39     29.79 o 
  -6   0  22      204.01      215.00     70.51 o 
  -5   0  22       95.33       83.19     27.84 o 
 -16   1  22       56.91       61.23     51.29 o 
 -15   1  22        3.76       29.06     28.56 o 
 -14   1  22        5.42       29.54     28.82 o 
 -13   1  22       22.68      105.79     28.98 o 
 -12   1  22        0.47       23.75     29.53 o 
 -11   1  22       14.63       -4.16     20.11 o 
 -10   1  22       75.18      108.81     22.49 o 
  -9   1  22      395.86      466.33     32.35 o 
  -8   1  22       57.78       51.59     17.46 o 
  -7   1  22      264.55      259.74     27.21 o 
  -6   1  22        5.61       19.08     14.71 o 
  -5   1  22      149.07      179.60     25.83 o 
  -4   1  22       19.34       51.67     30.04 o 
 -16   2  22        4.16       24.18     44.55 o 
 -15   2  22       42.35       74.80     32.62 o 
 -14   2  22        1.69       53.39     28.12 o 
 -13   2  22        1.15       40.73     29.02 o 
 -12   2  22        4.75       32.34     24.25 o 
 -11   2  22       10.36       36.07     17.82 o 
 -10   2  22       73.09       65.50     19.58 o 
  -9   2  22        0.82       20.11     14.06 o 
  -8   2  22       19.63       34.51     15.80 o 
  -7   2  22      128.95      144.46     21.57 o 
  -6   2  22       91.51       69.67     24.47 o 
  -5   2  22       13.41       13.53     15.47 o 
 -15   3  22       74.34       19.49     27.81 o 
 -14   3  22       23.09       76.45     27.94 o 
 -13   3  22        0.04       39.06     24.46 o 
 -12   3  22        0.50       27.81     27.75 o 
 -11   3  22        2.87       19.67     27.49 o 
 -10   3  22       85.80      112.48     22.88 o 
  -9   3  22       49.75       56.32     17.21 o 
  -8   3  22      120.78      123.26     20.83 o 
  -7   3  22      137.88      133.91     20.80 o 
  -6   3  22       85.31       52.77     17.76 o 
  -5   3  22       14.65       45.43     16.97 o 
 -15   4  22        0.40      -50.40     39.96 o 
 -14   4  22       17.51       20.87     43.78 o 
 -13   4  22        0.88       77.38     41.49 o 
 -12   4  22        1.52       35.15     23.53 o 
 -11   4  22      110.44      107.95     22.29 o 
 -10   4  22        0.26       37.78     20.12 o 
  -9   4  22        0.63        1.55     13.50 o 
  -8   4  22      135.12      129.83     20.68 o 
  -7   4  22       12.41       29.59     15.69 o 
  -6   4  22       21.50       17.65     16.83 o 
  -5   4  22       80.19      104.76     23.36 o 
 -14   5  22        0.78       44.29     45.06 o 
 -13   5  22       20.40       27.24     41.24 o 
 -12   5  22       34.41       35.38     45.82 o 
 -11   5  22        0.02       -5.38     21.17 o 
 -10   5  22        0.04       31.88     26.15 o 
  -9   5  22        7.69       30.84     17.67 o 
  -8   5  22      135.55      105.71     18.96 o 
  -7   5  22       22.57       23.34     14.36 o 
  -6   5  22       47.45       41.62     16.90 o 
  -5   5  22       23.72       76.87     33.60 o 
 -13   6  22       34.86       34.36     41.75 o 
 -12   6  22        6.09        1.79     23.96 o 
 -11   6  22       32.48       73.84     28.81 o 
 -10   6  22       28.75       59.72     77.00 o 
  -9   6  22        0.04        1.11     21.21 o 
  -8   6  22      151.01      137.67     27.29 o 
  -7   6  22       42.19       20.20     18.92 o 
  -6   6  22        3.60       21.69     17.84 o 
 -12   7  22       14.11       32.65     25.38 o 
 -11   7  22        0.89        5.26     21.71 o 
 -10   7  22       18.24       30.29     25.84 o 
  -9   7  22        1.33       -0.47     25.84 o 
  -8   7  22       12.63       15.56     18.18 o 
  -7   7  22       17.56       12.01     22.53 o 
 -12   8  22       51.03       83.49     37.93 o 
 -11   8  22        3.34       27.31     25.38 o 
 -10   8  22        0.47      -15.20     27.24 o 
  -9   8  22        9.26       65.67     43.02 o 
  -8   8  22       49.25      116.84     47.86 o 
 -16   1  23       65.60      121.93     46.84 o 
 -15   1  23       30.54       49.43     36.15 o 
 -14   1  23       19.23       16.40     54.86 o 
 -13   1  23        2.65       -1.55     25.07 o 
 -12   1  23        4.25       40.01     23.91 o 
 -11   1  23        2.52       23.02     22.76 o 
 -10   1  23       71.26       83.09     19.23 o 
  -9   1  23       12.14        5.75     14.73 o 
  -8   1  23        6.25       32.47     16.12 o 
  -7   1  23        2.20        6.08     15.08 o 
  -6   1  23       26.20        5.62     15.28 o 
 -15   2  23        1.97       27.76     40.22 o 
 -14   2  23        3.88       39.86     28.35 o 
 -13   2  23        5.68       36.85     27.00 o 
 -12   2  23        4.60       17.53     22.74 o 
 -11   2  23       50.79       45.11     20.40 o 
 -10   2  23       24.19       23.64     16.93 o 
  -9   2  23       33.89       24.47     15.48 o 
  -8   2  23        7.45       28.31     15.86 o 
  -7   2  23        5.27       29.82     16.23 o 
  -6   2  23        2.53       47.06     17.75 o 
 -15   3  23       77.24       12.73     38.95 o 
 -14   3  23        1.08       33.93     25.87 o 
 -13   3  23        5.28       11.96     53.96 o 
 -12   3  23       11.30       69.19     25.54 o 
 -11   3  23      172.01      149.68     26.00 o 
 -10   3  23       10.74       19.15     17.49 o 
  -9   3  23        8.06       17.18     15.32 o 
  -8   3  23        7.77        6.59     14.56 o 
  -7   3  23        0.66        6.72     14.72 o 
  -6   3  23        1.19       51.54     23.01 o 
 -14   4  23       14.99       49.13     45.31 o 
 -13   4  23        0.02       24.18     38.95 o 
 -12   4  23        2.21       37.36     26.42 o 
 -11   4  23        2.82        7.86     19.30 o 
 -10   4  23        7.78       14.92     17.27 o 
  -9   4  23        0.08       23.77     14.75 o 
  -8   4  23        0.44        7.31     14.64 o 
  -7   4  23       14.61       34.62     16.49 o 
  -6   4  23       43.36       73.57     30.29 o 
 -13   5  23       21.27        2.80     43.78 o 
 -12   5  23       42.53       53.87     26.24 o 
 -11   5  23       17.17        5.06     23.24 o 
 -10   5  23        0.15        3.04     21.88 o 
  -9   5  23        0.21       23.83     18.51 o 
  -8   5  23        0.48        4.58     14.89 o 
  -7   5  23       20.05       36.71     22.50 o 
 -12   6  23       12.00       41.48     23.76 o 
 -11   6  23        0.18        4.65     30.16 o 
 -10   6  23        1.75       11.64     22.99 o 
  -9   6  23        0.00       24.32     24.19 o 
  -8   6  23        1.25       23.16     31.56 o 
 -12   7  23       14.62        8.15     30.80 o 
 -11   7  23        1.27       15.02     31.82 o 
 -15   0  24        1.58       -3.31     41.24 o 
 -14   0  24       44.66       89.86     43.78 o 
 -13   0  24      105.56      117.35     44.55 o 
 -12   0  24      112.42      127.78     44.29 o 
 -11   0  24       77.12      101.06     39.96 o 
 -10   0  24       20.37       22.16     23.39 o 
  -9   0  24        2.96       40.65     23.76 o 
  -8   0  24       20.91       60.61     26.18 o 
 -15   1  24        6.37       49.38     39.71 o 
 -14   1  24       15.52       62.41     34.24 o 
 -13   1  24        2.91       48.67     26.55 o 
 -12   1  24        4.54       77.59     54.60 o 
 -11   1  24      208.84      228.40     35.82 o 
 -10   1  24       47.54       61.54     18.99 o 
  -9   1  24       31.34       34.57     17.53 o 
  -8   1  24        0.37       -5.76     14.81 o 
  -7   1  24       11.96        2.55     31.06 o 
 -15   2  24       83.15       57.02     43.53 o 
 -14   2  24        0.58      -27.84     26.06 o 
 -13   2  24        1.85       60.11     30.67 o 
 -12   2  24       48.51       58.42     26.55 o 
 -11   2  24       48.47       39.35     24.52 o 
 -10   2  24        8.15       25.44     16.45 o 
  -9   2  24        0.28       -8.34     20.10 o 
  -8   2  24        1.63       15.72     18.25 o 
 -14   3  24       61.05      113.53     43.27 o 
 -13   3  24        0.84       -7.85     24.46 o 
 -12   3  24        3.85       45.79     27.36 o 
 -11   3  24        4.86       26.53     19.20 o 
 -10   3  24        1.64       22.11     18.91 o 
  -9   3  24        5.15        7.12     15.21 o 
  -8   3  24       19.03        6.08     17.67 o 
 -12   4  24       86.98      171.31     42.26 o 
 -11   4  24        2.38       26.33     19.40 o 
 -10   4  24        1.15      -14.82     23.80 o 
  -9   4  24        4.17      -12.03     19.04 o 
  -8   4  24        1.21       -9.09     18.76 o 
 -12   5  24        8.48        3.05     30.04 o 
 -11   5  24        1.18       35.13     32.33 o 
 -10   5  24       10.62       41.24     36.91 o 
  -9   5  24        7.15       20.36     28.76 o 
 -13   1  25        0.00       45.82     35.13 o 
 -12   1  25        1.76       75.60     35.38 o 
 -11   1  25        0.97        0.24     20.92 o 
 -10   1  25        7.26       41.13     21.50 o 
  -9   1  25        2.29      -21.72     21.03 o 
 -13   2  25       54.25      151.20     43.27 o 
 -12   2  25       93.72      142.29     42.26 o 
 -11   2  25       44.92       30.35     48.11 o 
 -10   2  25        0.79        5.46     21.21 o 
 -12   3  25       28.27       43.53     34.36 o 
 -11   3  25       33.01       59.85     31.06 o 
                                                 
